# Supplementary material for: Experimental evolution of gene essentiality in bacteria
Source: mBio. 2025 Oct 31;16(12):e03005-25. doi: 10.1128/mbio.03005-25 (PMC12691585; doi:10.1128/mbio.03005-25)
Supplement: Supplemental Tables — Tables S1 to S13. [file mbio.03005-25-s0003.xlsx]

## Sheet: S1.kan
Supplemental Table 1. Detection of mutations in fusA, rpsL and rplF in large colonies.
populations	intended_gene_deletion	fusA (694aa)	rpsL (138aa)	rplF (179aa)	Double band genotypes †
3412_3_S443	secY				+
3412_4_S444	adk				+
4502_10_S452	ruvB				+
BL1_DB_S289	fabZ				+
BL2_DB_S290	fabF				+
BL3_DB_S291	fabG				+
BL4_DB_S292	fabK				+
BL23_DB_S305	pfkA				+
FW412_S71	f1fo				+
FW517_S72	f1fo				+
FW710_S70	f1fo				+
FW815_S73	f1fo				+
0784_3DB_S400	uncF				+
0788_2DB_S104	uncD				+
0788_3DB_S105	uncD				+
4512_24P3_1_S413	rspG	A21T			_
4512_24p1_1_S438	rspG	A21V			_
4512_23p1_1_S437	rspL	I90T; A217T			_
BL6_1DB_S106	yqeG	L455F			_
BL6_DB_S294	yqeG		P22L		_
BL7_DB_S295	pngm		P22L		_
BL8_DB_S296	obgE		P22L		_
BL09_BD_2_S146	yihA	S546P			_
BL9_DB_S297	yihA		P22L		_
BL13_1DB_S404	ftsX	V532A			_
BL13_2DB_S108	ftsX	V532A			_
BL13_DB_S298	ftsX		P22L		_
BL15_DB_101_S43	rplV			154*	_
BL15_DB_102_S4	rplV	G543C			_
BL15_DB_S300	rplV		P22L		_
BL16_DB_S301	rpsH		P22L		_
BL17_DB_S302	dnaK		P22L		_
BL18_1DB_S406	gap	T655A			_
BL18_2DB_S113	gap	F580L			_
BL18_3DB_S407	gap	D567N; F580L			_
BL22_DB_S304	rpmH		P22L		_
BL5_DB_S293	folE	681*			_
0782_1DB_S397	uncE	G60R			_
0782_BD_2_S158	uncE	A21T			_
0782_DB_101_S45	uncE		R67C		_
0782_DB_102_S46	uncE	R492C			_
0783_1DB_S95	uncB	A476G			_
0783_2DB_S398	uncB			G91E	_
0783_BD_2_S151	uncB	D433E			_
0783_DB_101_S47	uncB		S21P		_
0783_DB_102_S48	uncB			K175E	_
0783_DB_103_S49	uncB	K593Q; T594P			_
0784_1DB_S97	uncF				_
0784_2DB_S399	uncF	A21V			_
0784_DB_101_S50	uncF	T655R			_
0785_1DB_S401	uncH	A539E			_
0786_1DB_S402	uncA	E483K			_
0787_1DB_S102	uncG			157*	_
0787_BD_2_S155	uncG			V92A;K175M	_
0784_DB_S307	uncF	A21V	P22L		_
0785_DB_S308	uncH		P22L		_
0786_DB_S309	uncA	K593Q; T594P	P22L		_
0788_DB_S310	uncD		P22L		_
0789_DB_S311	uncC	S661L	P22L		_
† Note that 38 out of 39 populations without the kan gene contain mutations in one of three genes, fusA,rpsL or rplF. None of populations with a double-band genotype contain mutations in any of these three genes.

## Sheet: S2.mut.seg
Supplemental Table 2. Identified mutations in 253 populations
Populations	coordinate	Amino Acid Change	CDS Position	Nucleotide Change	Codon Change	Coverage	Mutation type	Protein effect	Mutation Frequency	Gene ID #	Functions
WT#0 (parental population at P0)	N/A	N/A	N/A	N/A	N/A	N/A	N/A	N/A	N/A		N/A
WT#1 (evolved population at P9)	132797	M -> I	339	G -> T	ATG -> ATT	177	SNP (transversion)	Substitution	0.412	SSA_0138	zinc ABC transporter substrate-binding protein AdcA
	1911663	G -> S	580	G -> A	GGT -> AGT	199	SNP (transition)	Substitution	0.462	SSA_1919	PTS mannose/fructose/sorbose transporter subunitIIC
	2396058		789	G -> T	GCG -> GCT	169	SNP (transversion)	None	0.432	SSA_2381	trypsin-like peptidase domain-containing protein
WT#2 (evolved population at P9)	132797	M -> I	339	G -> T	ATG -> ATT	207	SNP (transversion)	Substitution	0.362	SSA_0138	zinc ABC transporter substrate-binding protein AdcA
	729666	A -> D	545	C -> A	GCT -> GAT	172	SNP (transversion)	Substitution	0.314	SSA_0746	glucosamine-6-phosphate deamise
	1912723	P -> L	815	C -> T	CCT -> CTT	205	SNP (transition)	Substitution	0.376	SSA_1920	PTS mannose/fructose/sorbose transporter family subunit IID
	2277297		268	(T)9 -> (T)8		212	Deletion (tandem repeat)	Frame Shift	0.429	SSA_2275	hypothetical protein
	2396058		789	G -> T	GCG -> GCT	191	SNP (transversion)	None	0.319	SSA_2381	trypsin-like peptidase domain-containing protein
WT#3 (evolved population at P9)	N/A	N/A	N/A	N/A	N/A	N/A	N/A	N/A	N/A	#N/A	N/A
WT#4 (evolved population at P9)	1912723	P -> L	815	C -> T	CCT -> CTT	188	SNP (transition)	Substitution	0.457	SSA_1920	PTS mannose/fructose/sorbose transporter family subunit IID
WT#5 (evolved population at P9)	N/A	N/A	N/A	N/A	N/A	N/A	N/A	N/A	N/A	#N/A	N/A
WT#6 (evolved population at P9)	238330		1900	G -> A		192	SNP (transition)	Truncation	0.313	SSA_0243	bifunctiol 2',3'-cyclic-nucleotide 2'-phosphodiesterase/3'-nucleotidase
	1327656	G -> S	613	C -> T	GGC -> AGC	170	SNP (transition)	Substitution	0.476	SSA_1307	TrkH family potassium uptake protein
	1817459	G -> D	875	G -> A	GGC -> GAC	174	SNP (transition)	Substitution	0.385	SSA_1826	glycerol kise GlpK
Δf1fo#101	861403	G -> R	2305	G -> C	GGG -> CGG	239	SNP (transversion)	Substitution	1	SSA_0866	cation-translocating P-type ATPase
	1766037	K -> N	1350	G -> T	AAG -> AAT	239	SNP (transversion)	Substitution	0.653	SSA_1776	TrkH family potassium uptake protein
	1921330	A -> V	74	G -> A	GCA -> GTA	257	SNP (transition)	Substitution	0.996	SSA_1931	acetyl-CoA carboxylase carboxyltransferase subunit beta
	2341939		705	G -> A	CTG -> CTA	313	SNP (transition)	None	1	SSA_2329	Cof-type HAD-IIB family hydrolase
Δf1fo#102	775070			T -> C		161	SNP (transition)		1	intergenic788
	1765613	S -> Y	926	C -> A	TCC -> TAC	178	SNP (transversion)	Substitution	0.663	SSA_1776	TrkH family potassium uptake protein
Δf1fo#103	514961	K -> Q	40	A -> C	AAG -> CAG	233	SNP (transversion)	Substitution	0.365	SSA_0514	iron-containing alcohol dehydrogese
	775104	V -> A	14	T -> C	GTT -> GCT	189	SNP (transition)	Substitution	0.995	SSA_0790	DUF1146 domain-containing protein
	775613		225	T -> C	GTT -> GTC	271	SNP (transition)	None	0.989	SSA_0791	UDP-N-acetylglucosamine 1-carboxyvinyltransferase
	1765766		1079	(C)3 -> (C)4		187	Insertion (tandem repeat)	Frame Shift	0.348	SSA_1776	TrkH family potassium uptake protein
	1765984	G -> C	1297	G -> T	GGT -> TGT	212	SNP (transversion)	Substitution	0.425	SSA_1776	TrkH family potassium uptake protein
Δf1fo#104	676882	V -> M	406	G -> A	GTG -> ATG	165	SNP (transition)	Substitution	0.418	SSA_0690	recombition protein RecR
	768607			T -> C		164	SNP (transition)		0.482	intergenic780
	958253	E -> K	532	G -> A	GAA -> AAA	118	SNP (transition)	Substitution	0.483	SSA_0949	hypothetical protein
	1765147	K -> F	460	AAA -> TTC	AAA -> TTC	185 -> 186	Substitution	Substitution	0.357	SSA_1776	TrkH family potassium uptake protein
	1765151		464	(A)5 -> (A)4		185	Deletion (tandem repeat)	Frame Shift	0.746	SSA_1776	TrkH family potassium uptake protein
Δf1fo#105	720460			(A)6 -> (A)7		156	Insertion (tandem repeat)		0.994	intergenic739
	774949			T -> C		190	SNP (transition)		1	intergenic788
	775203	N -> S	113	A -> G	AAT -> AGT	211	SNP (transition)	Substitution	1	SSA_0790	DUF1146 domain-containing protein
	775455	K -> E	67	A -> G	AAA -> GAA	222	SNP (transition)	Substitution	0.995	SSA_0791	UDP-N-acetylglucosamine 1-carboxyvinyltransferase
	1083707		411	G -> A	CAG -> CAA	184	SNP (transition)	None	1	SSA_1065	LPXTG cell wall anchor domain-containing protein
	1764723		36	(A)4 -> (A)3		172	Deletion (tandem repeat)	Frame Shift	0.576	SSA_1776	TrkH family potassium uptake protein
	1865631	V -> F	325	C -> A	GTC -> TTC	181	SNP (transversion)	Substitution	0.89	SSA_1868	amino acid ABC transporter permease
	2026465			T -> C		270	SNP (transition)		1	intergenic1978
Δf1fo#106	768571			T -> C		301	SNP (transition)		1	intergenic780
	774949			T -> C		255	SNP (transition)		1	intergenic788
	774977					249	Deletion		1	intergenic788
	775025			T -> C		278	SNP (transition)		0.996	intergenic788
	775096		6	A -> G	GTA -> GTG	274	SNP (transition)	None	1	SSA_0790	DUF1146 domain-containing protein
	775203	N -> S	113	A -> G	AAT -> AGT	282	SNP (transition)	Substitution	1	SSA_0790	DUF1146 domain-containing protein
	953355	S -> R	465	C -> A	AGC -> AGA	364	SNP (transversion)	Substitution	1	SSA_0943	phosphate ABC transporter permease PstA
	1765309	D -> Y	622	G -> T	GAC -> TAC	436	SNP (transversion)	Substitution	0.998	SSA_1776	TrkH family potassium uptake protein
Δf1fo#107	643218		1016			60	insertion	Frame Shift	1	SSA_0656	cell division protein FtsZ
	775241	I -> V	151	A -> G	ATT -> GTT	256	SNP (transition)	Substitution	1	SSA_0790	DUF1146 domain-containing protein
	868209	A -> T	775	G -> A	GCT -> ACT	269	SNP (transition)	Substitution	1	SSA_0873	bifunctiol DQ family exonuclease/ATP-dependent helicase
	1765568		881	(TC)2 -> (TC)3		308 -> 309	Insertion (tandem repeat)	Frame Shift	1	SSA_1776	TrkH family potassium uptake protein
	1865435	A -> V	521	G -> A	GCT -> GTT	315	SNP (transition)	Substitution	0.873	SSA_1868	amino acid ABC transporter permease
	2186465	A -> D	800	G -> T	GCC -> GAC	382	SNP (transversion)	Substitution	0.798	SSA_2185	adenylosuccite synthase
	22,738-125,834, duplication( J1C87_00095 to J1C87_00755)
Δf1fo#108	632194			(A)3 -> (A)2		249	Deletion (tandem repeat)		0.474	intergenic652
	768597			T -> C		220	SNP (transition)		1	intergenic780
	775087			A -> G		219	SNP (transition)		0.991	intergenic788
	1091223		437	(A)6 -> (A)5		266	Deletion (tandem repeat)	Frame Shift	1	SSA_1070	RluA family pseudouridine synthase
	1508071		147	G -> T		233	SNP (transversion)	Truncation	0.468	SSA_1502	LysM peptidoglycan-binding domain-containing protein
	1765977	N -> K	1290	C -> A	AAC -> AAA	298	SNP (transversion)	Substitution	1	SSA_1776	TrkH family potassium uptake protein
	1865564	T -> R	392	G -> C	ACA -> AGA	268	SNP (transversion)	Substitution	0.996	SSA_1868	amino acid ABC transporter permease
Δf1fo#109	581777			(A)6 -> (A)7		178	Insertion (tandem repeat)		1	intergenic602
	1766102		1415			303	Deletion	Frame Shift	1	SSA_1776	TrkH family potassium uptake protein
	1776788	V -> A	704	T -> C	GTA -> GCA	266	SNP (transition)	Substitution	0.56	SSA_1792	membrane protein insertase YidC
	2186587	M -> I	678	C -> A	ATG -> ATT	293	SNP (transversion)	Substitution	0.86	SSA_2185	adenylosuccite synthase
	22,738-125,834, duplication( J1C87_00095 to J1C87_00755)
Δf1fo#110	775231		141	C -> G	CTC -> CTG	196	SNP (transversion)	None	1	SSA_0790	DUF1146 domain-containing protein
	1765093	-> H	406		-> CAC	209 -> 212	Insertion	Insertion	0.971	SSA_1776	TrkH family potassium uptake protein
	2186576	D -> G	689	T -> C	GAC -> GGC	271	SNP (transition)	Substitution	0.76	SSA_2185	adenylosuccite synthase
	2235192			G -> A		179	SNP (transition)		1	intergenic2183
Δf1fo#111	377211	E -> K	634	G -> A	GAG -> AAG	331	SNP (transition)	Substitution	0.997	SSA_0383	glycoside hydrolase family 1 protein
	580528			C -> T		174	SNP (transition)		0.776	intergenic601
	678602	A -> G	188	C -> G	GCT -> GGT	234	SNP (transversion)	Substitution	1	SSA_0692	UDP-N-acetylmuramoyl-tripeptide--D-alanyl-D- alanine ligase
	814112	S -> R	4861	A -> C	AGC -> CGC	113	SNP (transversion)	Substitution	0.301	SSA_0829	accessory Sec-dependent serine-rich glycoproteidhesin
	1763750		418	(C)3 -> (C)2		268	Deletion (tandem repeat)	Frame Shift	1	SSA_1775	Trk system potassium transporter TrkA
	1796332	M -> I	87	C -> A	ATG -> ATT	200	SNP (transversion)	Substitution	0.785	SSA_1809	PTS transporter subunit EIIC
	1850287	K -> N	195	C -> A	AAG -> AAT	217	SNP (transversion)	Substitution	1	SSA_1852	ribonuclease Y
	1865771	T -> I	185	G -> A	ACC -> ATC	239	SNP (transition)	Substitution	0.996	SSA_1868	amino acid ABC transporter permease
Δf1fo#112	312869	H -> Y	250	C -> T	CAT -> TAT	260	SNP (transition)	Substitution	0.996	SSA_0316	tR (adenosine(37)-N6)-threonylcarbamoyltransferase complex dimerization subunit type 1 TsaB
	1765715	A -> V	1028	C -> T	GCT -> GTT	186	SNP (transition)	Substitution	1	SSA_1776	TrkH family potassium uptake protein
	1765970	C -> Y	1283	G -> A	TGC -> TAC	278	SNP (transition)	Substitution	0.863	SSA_1776	TrkH family potassium uptake protein
	1864542	A -> V	554	G -> A	GCA -> GTA	263	SNP (transition)	Substitution	1	SSA_1867	amino acid ABC transporter ATP-binding protein
Δf1fo#4	180005	T -> C	3164	V -> A	GTT -> GCT	205	SNP (transition)	Substitution	0.995	SSA_0176	D-directed R polymerase subunit beta
	393338	G -> A	234		GAG -> GAA	165	SNP (transition)	None	0.982	SSA_0395	6-phospho-beta-glucosidase
	529898	G -> A				350	SNP (transition)		0.371	intergenic550
	529900	C -> G				355	SNP (transversion)		0.361	intergenic550
	529902	T -> C				357	SNP (transition)		0.356	intergenic550
	861403	G -> A	2305	G -> R	GGG -> AGG	174	SNP (transition)	Substitution	0.948	SSA_0866	cation-translocating P-type ATPase
	1765121		434			176 -> 177	Insertion	Frame Shift	1	SSA_1776	TrkH family potassium uptake protein
	2233308	GCA -> TAT				395	Substitution		0.322	intergenic2181
	2233317	TT -> AA				390	Substitution		0.335	intergenic2181
	2233320	TTT -> AAA				391	Substitution		0.334	intergenic2181
	2233324	TT -> AA				389	Substitution		0.33	intergenic2181
	2233332	ATA -> TGC				396	Substitution		0.33	intergenic2181
∆uncE#1	207919	-> PG	529	(ACCAGG)2 -> (ACCAGG)3	-> CCT,GGT	293 -> 305	Insertion (tandem repeat)	Insertion	86.2% -> 87.8%	SSA_0208	DUF1846 domain-containing protein
	769232	V -> A	374	T -> C	GTG -> GCG	177	SNP (transition)	Substitution	1	SSA_0783	F1Fo ATP synthase subunit A
	1282464					81	Insertion		0.605	intergenic1228
	1569920	E -> G	695	T -> C	GAA -> GGA	218	SNP (transition)	Substitution	0.794	SSA_1564	cell wall metabolism sensor histidine kise VicK
	1748514		105	G -> A	TAC -> TAT	193	SNP (transition)	None	0.689	SSA_1758	hypothetical protein
	1764165	G -> D	833	G -> A	GGT -> GAT	190	SNP (transition)	Substitution	1	SSA_1775	Trk system potassium transporter TrkA
	1842038	Y -> S	143	T -> G	TAC -> TCC	248	SNP (transversion)	Substitution	1	SSA_1845	Stk1 family PASTA domain-containing Ser/Thr kise
∆uncE#2	87974	Y -> C	209	A -> G	TAC -> TGC	1428	SNP (transition)	Substitution	0.999	SSA_0086	V-type ATP synthase subunit K
	872445		169	C -> A	CGA -> AGA	300	SNP (transversion)	None	1	SSA_0876	DJ-1/PfpI family protein
	1763624		292	(G)3 -> (G)2		374	Deletion (tandem repeat)	Frame Shift	1	SSA_1775	Trk system potassium transporter TrkA
	2189706		2145	C -> A	ATC -> ATA	501	SNP (transversion)	None	0.992	SSA_2186	bifunctiol glutamate--cysteine ligase GshA/glutathione synthetase GshB
	2321174		1167	T -> C	ACA -> ACG	501	SNP (transition)	None	1	SSA_2310	prepilin-type N-termil cleavage/methylation domain-containing protein
	22,738-125,834, duplication( J1C87_00095 to J1C87_00755)
∆uncE#3	768023	N -> D	607	A -> G	AAT -> GAT	221	SNP (transition)	Substitution	0.995	SSA_0781	mannose-6-phosphate isomerase, class I
	1765855		1168	C -> T		255	SNP (transition)	Truncation	0.996	SSA_1776	TrkH family potassium uptake protein
	1865471	A -> V	485	G -> A	GCT -> GTT	230	SNP (transition)	Substitution	0.904	SSA_1868	amino acid ABC transporter permease
	1958483			A -> C		194	SNP (transversion)		1	intergenic1916
∆uncB#1	536177		339	A -> C	GGA -> GGC	226	SNP (transversion)	None	1	SSA_0538	glycerol dehydratase reactivase beta/small subunit family protein
	773997	P -> L	917	C -> T	CCA -> CTA	197	SNP (transition)	Substitution	1	SSA_0788	F1Fo ATP synthase subunit beta
	1091243		457			187 -> 190	Deletion	Frame Shift	43.7% -> 44.4%	SSA_1070	RluA family pseudouridine synthase
	1412690		189	(A)9 -> (A)8		228	Deletion (tandem repeat)	Frame Shift	0.996	SSA_1397	DUF1836 domain-containing protein
	1570350	L -> I	265	G -> T	CTT -> ATT	184	SNP (transversion)	Substitution	0.989	SSA_1564	cell wall metabolism sensor histidine kise VicK
	1765151		464	(A)5 -> (A)4		212	Deletion (tandem repeat)	Frame Shift	1	SSA_1776	TrkH family potassium uptake protein
	2009470	G -> D	1778	C -> T	GGC -> GAC	187	SNP (transition)	Substitution	1	SSA_2007	molecular chaperone DK
∆uncB#2	536177		339	A -> C	GGA -> GGC	208	SNP (transversion)	None	1	SSA_0538	glycerol dehydratase reactivase beta/small subunit family protein
	768693	S -> N	71	G -> A	AGT -> AAT	134	SNP (transition)	Substitution	1	SSA_0782	F1Fo ATP synthase subunit C
	819286		535	C -> T		193	SNP (transition)	Truncation	1	SSA_0832	accessory Sec system protein translocase subunitSecY2
	1412690		189	(A)9 -> (A)8		203	Deletion (tandem repeat)	Frame Shift	1	SSA_1397	DUF1836 domain-containing protein
	1570350	L -> I	265	G -> T	CTT -> ATT	261	SNP (transversion)	Substitution	1	SSA_1564	cell wall metabolism sensor histidine kise VicK
	1765985	G -> A	1298	G -> C	GGT -> GCT	270	SNP (transversion)	Substitution	1	SSA_1776	TrkH family potassium uptake protein
	1927374	A -> P	361	C -> G	GCC -> CCC	212	SNP (transversion)	Substitution	0.83	SSA_1938	enoyl-[acyl-carrier-protein] reductase FabK
	2009470	G -> D	1778	C -> T	GGC -> GAC	200	SNP (transition)	Substitution	1	SSA_2007	molecular chaperone DK
∆uncF#1	111865	V -> A	617	T -> C	GTC -> GCC	233	SNP (transition)	Substitution	0.528	SSA_0113	30S ribosomal protein S3
	771085	G -> D	446	G -> A	GGT -> GAT	151	SNP (transition)	Substitution	1	SSA_0786	F1Fo ATP synthase subunit alpha
	1281829			A -> T		117	SNP (transversion)		0.983	intergenic1228
	1386674		1254	C -> T	CCG -> CCA	150	SNP (transition)	None	0.407	SSA_1369	beta-lactamase family protein
	1765872		1185	(A)3 -> (A)2		161	Deletion (tandem repeat)	Frame Shift	1	SSA_1776	TrkH family potassium uptake protein
∆uncF#2	92577		1533	C -> T	GAC -> GAT	418	SNP (transition)	None	1	SSA_0091	V-type ATP synthase subunit A
	536177		339	A -> C	GGA -> GGC	358	SNP (transversion)	None	1	SSA_0538	glycerol dehydratase reactivase beta/small subunit family protein
	640614		1114	C -> T		341	SNP (transition)	Truncation	1	SSA_0654	FtsQ-type POTRA domain-containing protein
	771603		964	C -> T		253	SNP (transition)	Truncation	0.972	SSA_0786	F1Fo ATP synthase subunit alpha
	1412690		189	(A)9 -> (A)8		252	Deletion (tandem repeat)	Frame Shift	1	SSA_1397	DUF1836 domain-containing protein
	1570350	L -> I	265	G -> T	CTT -> ATT	283	SNP (transversion)	Substitution	1	SSA_1564	cell wall metabolism sensor histidine kise VicK
	1765363		676			300 -> 312	Insertion	Frame Shift	99.3% -> 99.4%	SSA_1776	TrkH family potassium uptake protein
	2009470	G -> D	1778	C -> T	GGC -> GAC	355	SNP (transition)	Substitution	1	SSA_2007	molecular chaperone DK
∆uncF#3	238330		1900	G -> A		194	SNP (transition)	Truncation	1	SSA_0243	bifunctiol 2',3'-cyclic-nucleotide 2'-phosphodiesterase/3'-nucleotidase
	769395		537	A -> G	GAA -> GAG	181	SNP (transition)	None	1	SSA_0783	F1Fo ATP synthase subunit A
	770294		207	A -> G	TCA -> TCG	207	SNP (transition)	None	1	SSA_0785	F1Fo ATP synthase subunit delta
	770578	A -> V	491	C -> T	GCA -> GTA	156	SNP (transition)	Substitution	1	SSA_0785	F1Fo ATP synthase subunit delta
	770632			T -> C		163	SNP (transition)		1	intergenic784
	927371		375	C -> T	GGC -> GGT	180	SNP (transition)	None	1	SSA_0914	phenylalanine--tR ligase subunit beta
	1282259	C -> A				82		insertion	0.939	intergenic1228
	1327656	G -> S	613	C -> T	GGC -> AGC	146	SNP (transition)	Substitution	1	SSA_1307	TrkH family potassium uptake protein
	1551557		495	C -> T	GAG -> GAA	139	SNP (transition)	None	0.727	SSA_1546	prolipoprotein diacylglyceryl transferase
	1613395	G -> C	1030	C -> A	GGT -> TGT	163	SNP (transversion)	Substitution	0.994	SSA_1606	dephospho-CoA kise
	1763339		7	(A)4 -> (A)3		154	Deletion (tandem repeat)	Frame Shift	1	SSA_1775	Trk system potassium transporter TrkA
	1817459	G -> D	875	G -> A	GGC -> GAC	188	SNP (transition)	Substitution	1	SSA_1826	glycerol kise GlpK
	1927440	P -> T	295	G -> T	CCA -> ACA	205	SNP (transversion)	Substitution	0.746	SSA_1938	enoyl-[acyl-carrier-protein] reductase FabK
∆uncH#1	5543		46	C -> T		127	SNP (transition)	Truncation	0.953	SSA_0008	transcription-repair coupling factor
	768782	T -> A	160	A -> G	ACT -> GCT	113	SNP (transition)	Substitution	0.903	SSA_0782	F1Fo ATP synthase subunit C
	769917		324	T -> C	GCT -> GCC	119	SNP (transition)	None	1	SSA_0784	F1Fo ATP synthase subunit B
	770814	S -> P	175	T -> C	TCT -> CCT	133	SNP (transition)	Substitution	1	SSA_0786	F1Fo ATP synthase subunit alpha
	786503	G -> W	160	G -> T	GGG -> TGG	84	SNP (transversion)	Substitution	0.881	SSA_0802	diadenylate cyclase CdaA
	951225		120	T -> C	GCT -> GCC	109	SNP (transition)	None	1	SSA_0941	phosphate ABC transporter substrate-binding protein PstS family protein
	955723	D -> N	286	G -> A	GAC -> AAC	95	SNP (transition)	Substitution	0.968	SSA_0946	phosphate sigling complex protein PhoU
	1765960	V -> F	1273	G -> T	GTT -> TTT	149	SNP (transversion)	Substitution	0.926	SSA_1776	TrkH family potassium uptake protein
	2117922	P -> L	65	G -> A	CCA -> CTA	122	SNP (transition)	Substitution	1	SSA_2111	30S ribosomal protein S12
∆uncH#2	1450508		681	C -> T	GTG -> GTA	268	SNP (transition)	None	0.951	SSA_1446	histidinol dehydrogese
	1764246		914	(A)4 -> (A)3		235	Deletion (tandem repeat)	Frame Shift	1	SSA_1775	Trk system potassium transporter TrkA
	1764251		919	+C		239	Insertion	Frame Shift	1	SSA_1775	Trk system potassium transporter TrkA
	1795329	Y -> H	1090	A -> G	TAC -> CAC	216	SNP (transition)	Substitution	0.958	SSA_1809	PTS transporter subunit EIIC
	1910254	G -> S	211	G -> A	GGC -> AGC	257	SNP (transition)	Substitution	0.977	SSA_1918	PTS sugar transporter subunit IIB
∆uncH#3	207639		809	+C		176	Insertion	Frame Shift	1	SSA_0208	DUF1846 domain-containing protein
	631479	C -> Y	569	C -> T	TGC -> TAC	138	SNP (transition)	Substitution	1	SSA_0642	prepilin peptidase
	768782	T -> A	160	A -> G	ACT -> GCT	162	SNP (transition)	Substitution	1	SSA_0782	F1Fo ATP synthase subunit C
	770021	Q -> R	428	A -> G	CAG -> CGG	154	SNP (transition)	Substitution	1	SSA_0784	F1Fo ATP synthase subunit B
	770093		6			175	Insertion	Frame Shift	1	SSA_0785	F1Fo ATP synthase subunit delta
	770631			G -> A		137	SNP (transition)		1	intergenic784
	770981		342	T -> C	CCT -> CCC	152	SNP (transition)	None	1	SSA_0786	F1Fo ATP synthase subunit alpha
	1327668	T -> S	601	T -> A	ACT -> TCT	135	SNP (transversion)	Substitution	1	SSA_1307	TrkH family potassium uptake protein
	1379826	R -> I	611	G -> T	AGA -> ATA	130	SNP (transversion)	Substitution	1	J1C87_06675	IS3 family transposase
	1379866		651	C -> A	ATC -> ATA	128	SNP (transversion)	None	1	J1C87_06675	IS3 family transposase
	1765950		1263			181	Deletion	Frame Shift	1	SSA_1776	TrkH family potassium uptake protein
	2040395	K -> N	360	T -> A	AAA -> AAT	179	SNP (transversion)	Substitution	0.531	SSA_2033	30S ribosomal protein S9
	2154892			(A)8 -> (A)7		207	Deletion (tandem repeat)		1	intergenic2104
∆uncH#4	119884		1	G -> T	GTG -> TTG	84	SNP (transversion)	None	0.857	SSA_0129	translation initiation factor IF-1
	674339		33	(A)4 -> (A)3		60	Deletion (tandem repeat)	Frame Shift	1	SSA_0689	penicillin-binding protein PBP2B
	769847	K -> T	254	A -> C	AAG -> ACG	84	SNP (transversion)	Substitution	1	SSA_0784	F1Fo ATP synthase subunit B
	859316	A -> E	218	C -> A	GCA -> GAA	67	SNP (transversion)	Substitution	0.925	SSA_0866	cation-translocating P-type ATPase
	1570316	L -> R	299	A -> C	CTG -> CGG	77	SNP (transversion)	Substitution	0.831	SSA_1564	cell wall metabolism sensor histidine kise VicK
	1598282	D -> N	115	C -> T	GAC -> AAC	75	SNP (transition)	Substitution	0.333	SSA_1592	PrsW family intramembrane metalloprotease
	1689212		798	C -> A	CGG -> CGT	96	SNP (transversion)	None	1	SSA_1695	transcription antitermitor
	1763339		7	(A)4 -> (A)3		78	Deletion (tandem repeat)	Frame Shift	1	SSA_1775	Trk system potassium transporter TrkA
	1790764	S -> N	800	C -> T	AGC -> AAC	83	SNP (transition)	Substitution	0.831	SSA_1805	primosomal protein DI
	1927296	K -> E	439	T -> C	AAA -> GAA	102	SNP (transition)	Substitution	0.941	SSA_1938	enoyl-[acyl-carrier-protein] reductase FabK
∆uncH#5	124683			G -> A		210	SNP (transition)		0.376	J1C87_00755	16S ribosomal RNA
	767214		423	C -> T	GGC -> GGT	221	SNP (transition)	None	0.661	SSA_0780	phosphatase PAP2 family protein
	770584	IKRQ -> TWRE	497	TAAAACGTC -> CCTGGAGGG	ATA,AAA,CGT,CAA -> ACC,TGG,AGG,GAA	173 -> 197	Substitution	Substitution	0.883	SSA_0785	F1Fo ATP synthase subunit delta
	770595		508			192 -> 201	Insertion	Truncation	1	SSA_0785	F1Fo ATP synthase subunit delta
	1610583	D -> Y	787	C -> A	GAT -> TAT	214	SNP (transversion)	Substitution	0.336	SSA_1602	ribonuclease R
	1765334	T -> K	647	C -> A	ACA -> AAA	220	SNP (transversion)	Substitution	0.991	SSA_1776	TrkH family potassium uptake protein
	1865273	A -> D	683	G -> T	GCT -> GAT	238	SNP (transversion)	Substitution	0.597	SSA_1868	amino acid ABC transporter permease
	1926902	G -> A	833	C -> G	GGT -> GCT	221	SNP (transversion)	Substitution	0.638	SSA_1938	enoyl-[acyl-carrier-protein] reductase FabK
	2291121		172	C -> A		281	SNP (transversion)	Truncation	0.993	SSA_2281	type VII secretion protein EssA
	2327256		9	T -> C	GTA -> GTG	302	SNP (transition)	None	0.983	SSA_2316	type II secretion system F family protein
∆uncH#6	735961		1551	C -> T	TAC -> TAT	115	SNP (transition)	None	0.887	SSA_0751	oligoendopeptidase F
	768782	T -> A	160	A -> G	ACT -> GCT	117	SNP (transition)	Substitution	1	SSA_0782	F1Fo ATP synthase subunit C
	769886	N -> S	293	A -> G	AAT -> AGT	110	SNP (transition)	Substitution	1	SSA_0784	F1Fo ATP synthase subunit B
	1326522	L -> F	387	C -> A	TTG -> TTT	129	SNP (transversion)	Substitution	0.946	SSA_1306	TrkA family potassium uptake protein
	1392964		1210	C -> T		112	SNP (transition)	Truncation	1	SSA_1373	ABC-F family ATP-binding cassette domain-containing protein
	1765126		439	(C)3 -> (C)2		125	Deletion (tandem repeat)	Frame Shift	0.928	SSA_1776	TrkH family potassium uptake protein
	1927490	D -> V	245	T -> A	GAT -> GTT	118	SNP (transversion)	Substitution	0.347	SSA_1938	enoyl-[acyl-carrier-protein] reductase FabK
∆uncH#7	87974	Y -> C	209	A -> G	TAC -> TGC	737	SNP (transition)	Substitution	0.981	SSA_0086	V-type ATP synthase subunit K
	770828		189	G -> A	GCG -> GCA	144	SNP (transition)	None	1	SSA_0786	F1Fo ATP synthase subunit alpha
	771088	L -> P	449	T -> C	CTC -> CCC	163	SNP (transition)	Substitution	1	SSA_0786	F1Fo ATP synthase subunit alpha
	954378	A -> E	593	C -> A	GCG -> GAG	186	SNP (transversion)	Substitution	0.79	SSA_0944	phosphate ABC transporter ATP-binding protein
	22,738-125,834, duplication( J1C87_00095 to J1C87_00755)
∆uncH#8	769576			A -> G		181	SNP (transition)		0.773	intergenic782
	770000	L -> P	407	T -> C	CTG -> CCG	179	SNP (transition)	Substitution	0.436	SSA_0784	F1Fo ATP synthase subunit B
	770634			T -> C		132	SNP (transition)		0.682	intergenic784
	770660		21	A -> G	GAA -> GAG	139	SNP (transition)	None	0.698	SSA_0786	F1Fo ATP synthase subunit alpha
	770896	D -> G	257	A -> G	GAT -> GGT	156	SNP (transition)	Substitution	0.699	SSA_0786	F1Fo ATP synthase subunit alpha
	1327001	T -> N	1268	G -> T	ACT -> AAT	206	SNP (transversion)	Substitution	0.316	SSA_1307	TrkH family potassium uptake protein
	1763653		321	C -> G		198	SNP (transversion)	Truncation	0.384	SSA_1775	Trk system potassium transporter TrkA
	1864639	A -> P	457	C -> G	GCT -> CCT	218	SNP (transversion)	Substitution	0.72	SSA_1867	amino acid ABC transporter ATP-binding protein
	1926902	G -> A	833	C -> G	GGT -> GCT	149	SNP (transversion)	Substitution	0.376	SSA_1938	enoyl-[acyl-carrier-protein] reductase FabK
	2117922	P -> L	65	G -> A	CCA -> CTA	210	SNP (transition)	Substitution	0.729	SSA_2111	30S ribosomal protein S12
∆uncA#1	4348	L -> I	601	C -> A	CTT -> ATT	199	SNP (transversion)	Substitution	0.688	SSA_0005	redox-regulated ATPase YchF
	536177		339	A -> C	GGA -> GGC	195	SNP (transversion)	None	1	SSA_0538	glycerol dehydratase reactivase beta/small subunit family protein
	768782	T -> A	160	A -> G	ACT -> GCT	153	SNP (transition)	Substitution	1	SSA_0782	F1Fo ATP synthase subunit C
	821169		1186	C -> T		208	SNP (transition)	Truncation	1	SSA_0833	accessory Sec system protein Asp1
	1327985	T -> I	284	G -> A	ACC -> ATC	178	SNP (transition)	Substitution	1	SSA_1307	TrkH family potassium uptake protein
	1412690		189	(A)9 -> (A)8		151	Deletion (tandem repeat)	Frame Shift	1	SSA_1397	DUF1836 domain-containing protein
	1570350	L -> I	265	G -> T	CTT -> ATT	190	SNP (transversion)	Substitution	0.995	SSA_1564	cell wall metabolism sensor histidine kise VicK
	1765417		730	(T)3 -> (T)4		216	Insertion (tandem repeat)	Frame Shift	1	SSA_1776	TrkH family potassium uptake protein
	2009470	G -> D	1778	C -> T	GGC -> GAC	171	SNP (transition)	Substitution	0.994	SSA_2007	molecular chaperone DK
∆uncA#2	115628	V -> G	275	T -> G	GTT -> GGT	723	SNP (transversion)	Substitution	0.452	SSA_0122	50S ribosomal protein L6
	536177		339	A -> C	GGA -> GGC	528	SNP (transversion)	None	1	SSA_0538	glycerol dehydratase reactivase beta/small subunit family protein
	768657	C -> Y	35	G -> A	TGC -> TAC	497	SNP (transition)	Substitution	0.998	SSA_0782	F1Fo ATP synthase subunit C
	821169		1186	C -> T		505	SNP (transition)	Truncation	0.988	SSA_0833	accessory Sec system protein Asp1
	1412690		189	(A)9 -> (A)8		453	Deletion (tandem repeat)	Frame Shift	0.998	SSA_1397	DUF1836 domain-containing protein
	1570350	L -> I	265	G -> T	CTT -> ATT	498	SNP (transversion)	Substitution	1	SSA_1564	cell wall metabolism sensor histidine kise VicK
	1764375		1043			492 -> 505	Insertion	Frame Shift	0.996	SSA_1775	Trk system potassium transporter TrkA
	2009470	G -> D	1778	C -> T	GGC -> GAC	569	SNP (transition)	Substitution	1	SSA_2007	molecular chaperone DK
	2020238	A -> D	539	G -> T	GCC -> GAC	571	SNP (transversion)	Substitution	0.478	SSA_2018	PFL family protein
∆uncA#3	238330		1900	G -> A		239	SNP (transition)	Truncation	1	SSA_0243	bifunctiol 2',3'-cyclic-nucleotide 2'-phosphodiesterase/3'-nucleotidase
	772189		29	(A)5 -> (A)4		212	Deletion (tandem repeat)	Frame Shift	1	SSA_0787	F1Fo ATP synthase subunit gamma
	1091657	T -> S	871	A -> T	ACC -> TCC	3	SNP (transversion)	Substitution	0.667	SSA_1070	RluA family pseudouridine synthase
	1091660	L -> I	874	T -> A	TTA -> ATA	9	SNP (transversion)	Substitution	0.889	SSA_1070	RluA family pseudouridine synthase
	1091684			C -> T		47	SNP (transition)		0.957	intergenic1054
	1091686			CAA -> GCT		55 -> 56	Substitution		0.964	intergenic1054
	1091695			TC -> GA		77	Substitution		0.974	intergenic1054
	1091698			TCA -> GTC		94 -> 96	Substitution		0.979	intergenic1054
	1091702			TAAA -> ACGG		98 -> 99	Substitution		0.98	intergenic1054
	1091718			C -> G		115	SNP (transversion)		0.991	intergenic1054
	1327656	G -> S	613	C -> T	GGC -> AGC	180	SNP (transition)	Substitution	1	SSA_1307	TrkH family potassium uptake protein
	1764892	E -> K	205	G -> A	GAA -> AAA	229	SNP (transition)	Substitution	0.978	SSA_1776	TrkH family potassium uptake protein
	1817459	G -> D	875	G -> A	GGC -> GAC	258	SNP (transition)	Substitution	1	SSA_1826	glycerol kise GlpK
∆uncG#1	768657	C -> Y	35	G -> A	TGC -> TAC	357	SNP (transition)	Substitution	1	SSA_0782	F1Fo ATP synthase subunit C
	771327		688	C -> T		392	SNP (transition)	Truncation	1	SSA_0786	F1Fo ATP synthase subunit alpha
	1765166	V -> D	479	T -> A	GTC -> GAC	347	SNP (transversion)	Substitution	1	SSA_1776	TrkH family potassium uptake protein
	1958483			A -> C		402	SNP (transversion)		1	intergenic1916
∆uncG#2	769615		22	(A)3 -> (A)2		157	Deletion (tandem repeat)	Frame Shift	1	SSA_0784	F1Fo ATP synthase subunit B
	1763295			(A)6 -> (A)7		174	Insertion (tandem repeat)		1	intergenic1721
	1927296	K -> E	439	T -> C	AAA -> GAA	222	SNP (transition)	Substitution	0.581	SSA_1938	enoyl-[acyl-carrier-protein] reductase FabK
	1958483			A -> C		172	SNP (transversion)		1	intergenic1916
∆uncD#1	582563		756	(A)5 -> (A)4		249	Deletion (tandem repeat)	Frame Shift	0.972	SSA_0588	amino acid ABC transporter substrate-binding protein
	768657	C -> Y	35	G -> A	TGC -> TAC	176	SNP (transition)	Substitution	1	SSA_0782	F1Fo ATP synthase subunit C
	772592		432	A -> G	CTA -> CTG	267	SNP (transition)	None	1	SSA_0787	F1Fo ATP synthase subunit gamma
	774749		255	A -> C	TCA -> TCC	204	SNP (transversion)	None	1	SSA_0789	F1Fo ATP synthase subunit epsilon
	1765406	L -> P	719	T -> C	CTG -> CCG	277	SNP (transition)	Substitution	0.935	SSA_1776	TrkH family potassium uptake protein
∆uncD#2	536177		339	A -> C	GGA -> GGC	341	SNP (transversion)	None	1	SSA_0538	glycerol dehydratase reactivase beta/small subunit family protein
	768657	C -> Y	35	G -> A	TGC -> TAC	267	SNP (transition)	Substitution	1	SSA_0782	F1Fo ATP synthase subunit C
	771381		742	G -> T		271	SNP (transversion)	Truncation	0.996	SSA_0786	F1Fo ATP synthase subunit alpha
	772707		547	C -> T	CTG -> TTG	298	SNP (transition)	None	1	SSA_0787	F1Fo ATP synthase subunit gamma
	821169		1186	C -> T		340	SNP (transition)	Truncation	1	SSA_0833	accessory Sec system protein Asp1
	1094862	L -> F	667	C -> T	CTC -> TTC	289	SNP (transition)	Substitution	1	SSA_1074	pyrroline-5-carboxylate reductase
	1412690		189	(A)9 -> (A)8		244	Deletion (tandem repeat)	Frame Shift	0.996	SSA_1397	DUF1836 domain-containing protein
	1570350	L -> I	265	G -> T	CTT -> ATT	307	SNP (transversion)	Substitution	1	SSA_1564	cell wall metabolism sensor histidine kise VicK
	1765075	W -> R	388	T -> C	TGG -> CGG	303	SNP (transition)	Substitution	0.987	SSA_1776	TrkH family potassium uptake protein
	2009470	G -> D	1778	C -> T	GGC -> GAC	415	SNP (transition)	Substitution	1	SSA_2007	molecular chaperone DK
∆uncC#1	536177		339	A -> C	GGA -> GGC	205	SNP (transversion)	None	1	SSA_0538	glycerol dehydratase reactivase beta/small subunit family protein
	770138		57	GG -> C		70	Deletion	Frame Shift	0.886	SSA_0785	F1Fo ATP synthase subunit delta
	819286		535	C -> T		194	SNP (transition)	Truncation	1	SSA_0832	accessory Sec system protein translocase subunitSecY2
	1412690		189	(A)9 -> (A)8		187	Deletion (tandem repeat)	Frame Shift	0.995	SSA_1397	DUF1836 domain-containing protein
	1570350	L -> I	265	G -> T	CTT -> ATT	207	SNP (transversion)	Substitution	1	SSA_1564	cell wall metabolism sensor histidine kise VicK
	1765097		410			178	Insertion	Frame Shift	0.983	SSA_1776	TrkH family potassium uptake protein
	2009470	G -> D	1778	C -> T	GGC -> GAC	197	SNP (transition)	Substitution	1	SSA_2007	molecular chaperone DK
∆uncC#2	582309	A -> P	502	G -> C	GCT -> CCT	139	SNP (transversion)	Substitution	0.317	SSA_0588	amino acid ABC transporter substrate-binding protein
	770081	D -> A	488	A -> C	GAT -> GCT	172	SNP (transversion)	Substitution	1	SSA_0784	F1Fo ATP synthase subunit B
	774429	F -> S	1349	T -> C	TTC -> TCC	118	SNP (transition)	Substitution	1	SSA_0788	F1Fo ATP synthase subunit beta
	775852	L -> P	464	T -> C	CTC -> CCC	150	SNP (transition)	Substitution	0.993	SSA_0791	UDP-N-acetylglucosamine 1-carboxyvinyltransferase
	786654	G -> D	311	G -> A	GGC -> GAC	124	SNP (transition)	Substitution	0.54	SSA_0802	diadenylate cyclase CdaA
	953501	E -> G	611	A -> G	GAA -> GGA	147	SNP (transition)	Substitution	0.306	SSA_0943	phosphate ABC transporter permease PstA
	1765280		593			184	Deletion	Frame Shift	1	SSA_1776	TrkH family potassium uptake protein
	1864984	A -> T	112	C -> T	GCT -> ACT	141	SNP (transition)	Substitution	0.447	SSA_1867	amino acid ABC transporter ATP-binding protein
	1927682	G -> A	53	C -> G	GGC -> GCC	169	SNP (transversion)	Substitution	0.479	SSA_1938	enoyl-[acyl-carrier-protein] reductase FabK
∆uncC#3	204673		573	T -> C	CTT -> CTC	182	SNP (transition)	None	1	SSA_0204	response regulator transcription factor
	768861	M -> F	3	G -> T	TTG -> TTT	146	SNP (transversion)	Start Codon Loss	1	SSA_0783	F1Fo ATP synthase subunit A
	773773		693	C -> T	ACC -> ACT	180	SNP (transition)	None	1	SSA_0788	F1Fo ATP synthase subunit beta
	774128	A -> P	1048	G -> C	GCC -> CCC	181	SNP (transversion)	Substitution	1	SSA_0788	F1Fo ATP synthase subunit beta
	774429	F -> S	1349	T -> C	TTC -> TCC	157	SNP (transition)	Substitution	0.994	SSA_0788	F1Fo ATP synthase subunit beta
	1763825		493	C -> T		163	SNP (transition)	Truncation	1	SSA_1775	Trk system potassium transporter TrkA
	1865322	G -> R	634	C -> T	GGG -> AGG	188	SNP (transition)	Substitution	0.915	SSA_1868	amino acid ABC transporter permease
∆ftsX#1	186671	Q -> P	662	A -> C	CAA -> CCA	434	SNP (transversion)	Substitution	0.864	SSA_0179	hypothetical protein
	811369					201	deletion	Frame Shift	1	SSA_0829	accessory Sec-dependent serine-rich glycoproteidhesin
	1780913	Y -> C	1034	T -> C	TAC -> TGC	302	SNP (transition)	Substitution	1	SSA_1797	endolytic transglycosylase MltG
	1956825		566	G -> T		381	SNP (transversion)	Truncation	1	SSA_1958	adaptor protein MecA
∆ftsX#2	324748	Y -> H	22	A -> G	TAT -> CAT	473	SNP (transition)	Substitution	1	SSA_0328	Xaa-Pro dipeptidyl-peptidase
	682689	G -> R	262	G -> A	GGG -> AGG	383	SNP (transition)	Substitution	1	SSA_0698	peptide chain release factor 3
	827582		133	(C)5 -> (C)6		367	Insertion (tandem repeat)	Frame Shift	1	SSA_0838	accessory Sec system glycosylation chaperone GtfB
	1410788	Q -> K	259	G -> T	CAA -> AAA	330	SNP (transversion)	Substitution	0.367	SSA_1394	TIGR04197 family type VII secretion effector
	1516443	G -> R	892	C -> T	GGG -> AGG	357	SNP (transition)	Substitution	1	SSA_1510	glycosyltransferase family 1 protein
	2171658		556			430	Deletion	Frame Shift	1	SSA_2170	rhomboid family intramembrane serine protease
∆ftsX#3	188062		1117			120	SNP (transition)	Truncation	0.45	SSA_0181	glycosyltransferase
	324748	Y -> H	22	A -> G	TAT -> CAT	200	SNP (transition)	Substitution	1	SSA_0328	Xaa-Pro dipeptidyl-peptidase
	827582		133	(C)5 -> (C)6		196	Insertion (tandem repeat)	Frame Shift	1	SSA_0838	accessory Sec system glycosylation chaperone GtfB
	1956597		51	(A)7 -> (A)6		223	Deletion (tandem repeat)	Frame Shift	1	SSA_1957	undecaprenyl/decaprenyl-phosphate alpha-N-acetylglucosaminyl 1-phosphate transferase
	2115063	T -> P	1780	T -> G	ACT -> CCT	306	SNP (transversion)	Substitution	1	SSA_2109	elongation factor G
	2115066	K -> Q	1777	T -> G	AAG -> CAG	312	SNP (transversion)	Substitution	1	SSA_2109	elongation factor G
∆ftsX#4	771306	V -> I	667	G -> A	GTC -> ATC	433	SNP (transition)	Substitution	1	SSA_0786	F1Fo ATP synthase subunit alpha
	865130	Y -> N	151	T -> A	TAC -> AAC	394	SNP (transversion)	Substitution	0.997	SSA_0870	cell division ATP-binding protein FtsE
	865196	K -> E	217	A -> G	AAG -> GAG	377	SNP (transition)	Substitution	1	SSA_0870	cell division ATP-binding protein FtsE
	865245	D -> A	266	A -> C	GAC -> GCC	321	SNP (transversion)	Substitution	1	SSA_0870	cell division ATP-binding protein FtsE
	865254	L -> P	275	T -> C	CTT -> CCT	329	SNP (transition)	Substitution	1	SSA_0870	cell division ATP-binding protein FtsE
	865593	L -> P	614	T -> C	CTG -> CCG	366	SNP (transition)	Substitution	1	SSA_0870	cell division ATP-binding protein FtsE
	1090880		94	C -> T		405	SNP (transition)	Truncation	0.983	SSA_1070	RluA family pseudouridine synthase
	1570331	R -> H	284	C -> T	CGC -> CAC	390	SNP (transition)	Substitution	0.997	SSA_1564	cell wall metabolism sensor histidine kise VicK
	1903268	Q -> K	871	G -> T	CAG -> AAG	479	SNP (transversion)	Substitution	1	SSA_1909	LCP family protein
	1906774			(A)6 -> (A)7		379	Insertion (tandem repeat)		1	intergenic1867
	2368023	H -> R	1355	T -> C	CAC -> CGC	536	SNP (transition)	Substitution	1	SSA_2358	DHH family phosphoesterase
∆ftsX#5	1569951	T -> A	664	T -> C	ACT -> GCT	309	SNP (transition)	Substitution	0.961	SSA_1564	cell wall metabolism sensor histidine kise VicK
∆ftsX#6	636919			(T)8 -> (T)7		506	Deletion (tandem repeat)		0.745	intergenic659
	865572	N -> S	593	A -> G	AAC -> AGC	275	SNP (transition)	Substitution	1	SSA_0870	cell division ATP-binding protein FtsE
	867208	S -> N	92	C -> T	AGT -> AAT	309	SNP (transition)	Substitution	1	SSA_0872	MBL fold metallo-hydrolase
	1569951	T -> A	664	T -> C	ACT -> GCT	352	SNP (transition)	Substitution	0.849	SSA_1564	cell wall metabolism sensor histidine kise VicK
∆ftsX#7	16003			G -> T		164	SNP (transversion)		1	intergenic16
	16007			TAG -> GTA		167 -> 173	Substitution		0.994	intergenic16
	174569	Q -> R	536	A -> G	CAG -> CGG	325	SNP (transition)	Substitution	1	SSA_0134	penicillin-binding protein PBP1B
	865509	E -> G	530	A -> G	GAG -> GGG	227	SNP (transition)	Substitution	1	SSA_0870	cell division ATP-binding protein FtsE
	1569316		1299	A -> C		222	SNP (transversion)	Truncation	1	SSA_1564	cell wall metabolism sensor histidine kise VicK
	2170398	I -> T	914	T -> C	ATC -> ACC	182	SNP (transition)	Substitution	0.901	SSA_2168	D(P)H-dependent glycerol-3-phosphate dehydrogese
∆ftsX#8	728577	E -> D	222	C -> G	GAG -> GAC	318	SNP (transversion)	Substitution	1	SSA_0744	tR preQ1(34) S-adenosylmethionine ribosyltransferase-isomerase QueA
	741026		2247	G -> A	GAG -> GAA	695	SNP (transition)	None	1	SSA_0756	alanine--tR ligase
	865150	D -> E	171	T -> A	GAT -> GAA	442	SNP (transversion)	Substitution	1	SSA_0870	cell division ATP-binding protein FtsE
	1182633	S -> P	439	T -> C	TCT -> CCT	309	SNP (transition)	Substitution	0.968	SSA_1151	thymidine kise
	1434344	P -> S	1438	G -> A	CCG -> TCG	340	SNP (transition)	Substitution	1	SSA_1423	single-stranded-D-specific exonuclease RecJ
	1571149	M -> V	160	T -> C	ATG -> GTG	361	SNP (transition)	Substitution	0.934	SSA_1565	response regulator transcription factor
∆ftsX#9	867064	E -> G	236	T -> C	GAG -> GGG	224	SNP (transition)	Substitution	1	SSA_0872	MBL fold metallo-hydrolase
	1570070	V -> A	545	A -> G	GTA -> GCA	280	SNP (transition)	Substitution	0.986	SSA_1564	cell wall metabolism sensor histidine kise VicK
∆ftsX#10	1035401		480	A -> G	CAA -> CAG	308	SNP (transition)	None	0.977	SSA_1019	LPXTG cell wall anchor domain-containing protein
	1570301	D -> G	314	T -> C	GAT -> GGT	335	SNP (transition)	Substitution	1	SSA_1564	cell wall metabolism sensor histidine kise VicK
	1596265	T -> A	1186	T -> C	ACA -> GCA	257	SNP (transition)	Substitution	1	SSA_1591	C69 family dipeptidase
	2325023	A -> T	235	C -> T	GCT -> ACT	250	SNP (transition)	Substitution	1	SSA_2314	prepilin-type N-termil cleavage/methylation domain-containing protein
∆ftsX#11	383239	R -> C	211	G -> A	CGC -> TGC	424	SNP (transition)	Substitution	1	SSA_0386	glycine betaine/L-proline ABC transporter ATP-binding protein
	864994		15	A -> G	GAA -> GAG	311	SNP (transition)	None	1	SSA_0870	cell division ATP-binding protein FtsE
	865070		91	(G)4 -> (G)3		340	Deletion (tandem repeat)	Frame Shift	1	SSA_0870	cell division ATP-binding protein FtsE
	865103	G -> R	124	G -> A	GGG -> AGG	358	SNP (transition)	Substitution	1	SSA_0870	cell division ATP-binding protein FtsE
	866782	L -> S	518	A -> G	TTG -> TCG	307	SNP (transition)	Substitution	0.997	SSA_0872	MBL fold metallo-hydrolase
	1287312	Q -> K	409	G -> T	CAA -> AAA	287	SNP (transversion)	Substitution	1	SSA_1259	purine-nucleoside phosphorylase
	1569986	R -> L	629	C -> A	CGC -> CTC	314	SNP (transversion)	Substitution	0.936	SSA_1564	cell wall metabolism sensor histidine kise VicK
	2236977	YD -> Y	446	(TCA)3 -> (TCA)2	TAT,GAT -> TAT	301	Deletion (tandem repeat)	Deletion	1	SSA_2235	hypothetical protein
∆ftsX#12	445230		310	C -> T		197	SNP (transition)	Truncation	0.995	SSA_0443	ABC transporter permease
	866816		484	G -> A		259	SNP (transition)	Truncation	0.981	SSA_0872	MBL fold metallo-hydrolase
	871952		981	T -> A		179	SNP (transversion)	Truncation	0.587	SSA_0875	FtsW/RodA/SpoVE family cell cycle protein
	1430245		681	C -> T	GAG -> GAA	183	SNP (transition)	None	0.995	SSA_1418	glutathione-dependent disulfide-bond oxidoreductase
	1569432	G -> R	1183	C -> G	GGT -> CGT	225	SNP (transversion)	Substitution	1	SSA_1564	cell wall metabolism sensor histidine kise VicK
∆ftsX#13	1310494			A -> G		115	SNP (transition)		0.991	intergenic1263
	1478095	V -> A	221	A -> G	GTG -> GCG	157	SNP (transition)	Substitution	0.949	SSA_1469	shikimate dehydrogese
	1569950	T -> I	665	G -> A	ACT -> ATT	230	SNP (transition)	Substitution	0.952	SSA_1564	cell wall metabolism sensor histidine kise VicK
∆ftsX#14	754026			G -> A		405	SNP (transition)		1	intergenic770
	865571	N -> D	592	A -> G	AAC -> GAC	458	SNP (transition)	Substitution	1	SSA_0870	cell division ATP-binding protein FtsE
	1237877	P -> S	430	C -> T	CCG -> TCG	385	SNP (transition)	Substitution	0.997	SSA_1212	ribose-phosphate diphosphokise
	1547517		1080	A -> G	TAT -> TAC	505	SNP (transition)	None	1	SSA_1541	U32 family peptidase
	1570456	LIA -> EVL	151		TTG,ATT,GCA -> GAA,GTG,CTG	139 -> 170	Substitution	Substitution	0.6	SSA_1564	cell wall metabolism sensor histidine kise VicK
∆ftsX#15	522369	V -> A	863	T -> C	GTA -> GCA	297	SNP (transition)	Substitution	0.6	SSA_0520	ethanolamine ammonia-lyase subunit EutC
	1569951	T -> A	664	T -> C	ACT -> GCT	296	SNP (transition)	Substitution	0.632	SSA_1564	cell wall metabolism sensor histidine kinase VicK
∆ftsX#16	644385	P -> PKPQP	216	(CCACAGCCTAAA)2 -> (CCACAGCCTAAA)3	CCA -> CCT,AAA,CCA,CAG,CCA	469 -> 513	Insertion (tandem repeat)	Insertion	0.994	SSA_0658	cell division protein SepF
	865075		96	T -> C	TTT -> TTC	360	SNP (transition)	None	1	SSA_0870	cell division ATP-binding protein FtsE
	866945	Y -> N	355	A -> T	TAC -> AAC	320	SNP (transversion)	Substitution	1	SSA_0872	MBL fold metallo-hydrolase
	1570316	L -> P	299	A -> G	CTG -> CCG	321	SNP (transition)	Substitution	1	SSA_1564	cell wall metabolism sensor histidine kise VicK
∆ftsX#17	865451	P -> S	472	C -> T	CCT -> TCT	250	SNP (transition)	Substitution	1	SSA_0870	cell division ATP-binding protein FtsE
	867434			T -> C		191	SNP (transition)		1	intergenic868
	1569306		1300			210 -> 214	Deletion	Frame Shift	0.322	SSA_1564	cell wall metabolism sensor histidine kise VicK
	1570070	V -> A	545	A -> G	GTA -> GCA	245	SNP (transition)	Substitution	0.604	SSA_1564	cell wall metabolism sensor histidine kise VicK
	1718596	A -> V	212	G -> A	GCA -> GTA	204	SNP (transition)	Substitution	1	SSA_1731	ATP-dependent Clp protease proteolytic subunit
∆ftsX#18	1174379	V -> I	1150	C -> T	GTT -> ATT	338	SNP (transition)	Substitution	0.997	SSA_1143	MATE family efflux transporter
	1569992	E -> G	623	T -> C	GAG -> GGG	368	SNP (transition)	Substitution	1	SSA_1564	cell wall metabolism sensor histidine kise VicK
∆ftsX#19	1570380	S -> P	235	A -> G	TCA -> CCA	315	SNP (transition)	Substitution	1	SSA_1564	cell wall metabolism sensor histidine kise VicK
	2369843	A -> S	1600	C -> A	GCA -> TCA	578	SNP (transversion)	Substitution	1	SSA_2359	tR uridine-5-carboxymethylaminomethyl(34) synthesis enzyme MnmG
	2379980		36	(T)8 -> (T)7		470	Deletion (tandem repeat)	Frame Shift	0.972	SSA_2369	helix-turn-helix domain-containing protein
∆fabZ#1	1921865	I -> V	1006	T -> C	ATT -> GTT	587	SNP (transition)	Substitution	0.944	SSA_1932	acetyl-CoA carboxylase biotin carboxylase subunit
	1921871	H -> Y	1000	G -> A	CAT -> TAT	583	SNP (transition)	Substitution	0.942	SSA_1932	acetyl-CoA carboxylase biotin carboxylase subunit
	1922168	N -> Y	703	T -> A	AAT -> TAT	556	SNP (transversion)	Substitution	0.946	SSA_1932	acetyl-CoA carboxylase biotin carboxylase subunit
	1922292		579	A -> G	GGT -> GGC	489	SNP (transition)	None	0.963	SSA_1932	acetyl-CoA carboxylase biotin carboxylase subunit
	1925368	S -> F	467	G -> A	TCC -> TTC	526	SNP (transition)	Substitution	0.762	SSA_1936	3-oxoacyl-[acyl-carrier-protein] reductase
	2198735			C -> T		690	SNP (transition)		0.726	intergenic2145
	2225005		228	(C)6 -> (C)7		551	Insertion (tandem repeat)	Frame Shift	0.966	SSA_2221	polysaccharide biosynthesis protein
	1,053,488-1,197,391, duplication (J1C87_05095 to J1C87_05720)
∆fabZ#2	971746	KI -> I	1196	(AAG)3 -> (AAG)2	AAG,ATT -> ATT	226	Deletion (tandem repeat)	Deletion	1	SSA_0960	HAMP domain-containing histidine kise
	1271469	L -> I	700	C -> A	CTC -> ATC	157	SNP (transversion)	Substitution	1	SSA_1245	LysR family transcriptiol regulator
	1856430	G -> V	83	G -> T	GGC -> GTC	212	SNP (transversion)	Substitution	1	SSA_1860	penicillin-binding protein PBP1a
	1922557	P -> L	314	G -> A	CCT -> CTT	226	SNP (transition)	Substitution	1	SSA_1932	acetyl-CoA carboxylase biotin carboxylase subunit
	1923374		423	A -> G	GTT -> GTC	242	SNP (transition)	None	1	SSA_1934	acetyl-CoA carboxylase biotin carboxyl carrier protein
	1923425		372	A -> G	ATT -> ATC	255	SNP (transition)	None	1	SSA_1934	acetyl-CoA carboxylase biotin carboxyl carrier protein
	1923714	D -> G	83	T -> C	GAT -> GGT	264	SNP (transition)	Substitution	1	SSA_1934	acetyl-CoA carboxylase biotin carboxyl carrier protein
∆fabZ#3	283204	N -> H	94	T -> G	AAC -> CAC	66	SNP (transversion)	Substitution	0.394	SSA_0288	isoprenylcysteine carboxylmethyltransferase family protein
	682652		225	C -> T	GAC -> GAT	92	SNP (transition)	None	0.457	SSA_0698	peptide chain release factor 3
	970416	R -> L	530	G -> T	CGT -> CTT	166	SNP (transversion)	Substitution	0.404	SSA_0959	response regulator transcription factor
	1922311	E -> G	560	T -> C	GAA -> GGA	400	SNP (transition)	Substitution	0.413	SSA_1932	acetyl-CoA carboxylase biotin carboxylase subunit
	1922395	A -> V	476	G -> A	GCT -> GTT	286	SNP (transition)	Substitution	0.503	SSA_1932	acetyl-CoA carboxylase biotin carboxylase subunit
	1922863	R -> H	8	C -> T	CGT -> CAT	197	SNP (transition)	Substitution	0.477	SSA_1932	acetyl-CoA carboxylase biotin carboxylase subunit
	1923356	Q -> H	441	C -> A	CAG -> CAT	243	SNP (transversion)	Substitution	0.51	SSA_1934	acetyl-CoA carboxylase biotin carboxyl carrier protein
	1923560		237	A -> G	GAT -> GAC	260	SNP (transition)	None	0.488	SSA_1934	acetyl-CoA carboxylase biotin carboxyl carrier protein
	1923663	S -> N	134	C -> T	AGT -> AAT	380	SNP (transition)	Substitution	0.474	SSA_1934	acetyl-CoA carboxylase biotin carboxyl carrier protein
	1923869		1167	C -> T	GCG -> GCA	483	SNP (transition)	None	0.458	SSA_1935	beta-ketoacyl-ACP synthase II
	1,093,824-1,103,958, duplication (J1C87_05275 to J1C87_05325)
∆fabZ#4	1922542	M -> K	329	A -> T	ATG -> AAG	493	SNP (transversion)	Substitution	0.917	SSA_1932	acetyl-CoA carboxylase biotin carboxylase subunit
	1923952	T -> A	1084	T -> C	ACA -> GCA	379	SNP (transition)	Substitution	0.91	SSA_1935	beta-ketoacyl-ACP synthase II
	1924183		853	G -> A		478	SNP (transition)	Truncation	0.918	SSA_1935	beta-ketoacyl-ACP synthase II
∆fabZ#5	283204	N -> H	94	T -> G	AAC -> CAC	54	SNP (transversion)	Substitution	0.37	SSA_0288	isoprenylcysteine carboxylmethyltransferase family protein
	657408	Q -> P	173	A -> C	CAG -> CCG	128	SNP (transversion)	Substitution	0.531	SSA_0672	HAD hydrolase family protein
	1069172	A -> V	86	G -> A	GCC -> GTC	96	SNP (transition)	Substitution	0.583	SSA_1052	hypothetical protein
	1289270		383			143	Deletion	Framshift	0.566	SSA_1261	ribose-5-phosphate isomerase RpiA
	1674438	A -> V	611	G -> A	GCA -> GTA	144	SNP (transition)	Substitution	0.389	SSA_1679	ABC transporter ATP-binding protein
	1922474	G -> S	397	C -> T	GGT -> AGT	123	SNP (transition)	Substitution	0.504	SSA_1932	acetyl-CoA carboxylase biotin carboxylase subunit
	1925359	G -> V	476	C -> A	GGT -> GTT	120	SNP (transversion)	Substitution	0.433	SSA_1936	3-oxoacyl-[acyl-carrier-protein] reductase
	1926242	KY-> EL	526	TATCTA -> CAACTC	AAG -> GAG	168	SNP (transition)	Substitution	0.506	SSA_1937	ACP S-malonyltransferase
∆fabZ#6	503671	G -> R	190	G -> A	GGG -> AGG	659	SNP (transition)	Substitution	0.363	SSA_0502	ABC transporter permease
	536704	G -> S	427	G -> A	GGT -> AGT	460	SNP (transition)	Substitution	0.996	SSA_0539	heme-binding protein
	970416	R -> H	530	G -> A	CGT -> CAT	306	SNP (transition)	Substitution	0.369	SSA_0959	response regulator transcription factor
	971265	V -> M	715	G -> A	GTG -> ATG	330	SNP (transition)	Substitution	0.491	SSA_0960	HAMP domain-containing histidine kise
	1407925		193	(T)9 -> (T)10		172	Insertion (tandem repeat)	Frame Shift	0.384	SSA_1390	hypothetical protein
	1922620	F -> S	251	A -> G	TTT -> TCT	341	SNP (transition)	Substitution	0.994	SSA_1932	acetyl-CoA carboxylase biotin carboxylase subunit
	1923707		90	C -> T	CTG -> CTA	486	SNP (transition)	None	0.992	SSA_1934	acetyl-CoA carboxylase biotin carboxyl carrier protein
	2197372	A -> D	266	G -> T	GCT -> GAT	404	SNP (transversion)	Substitution	0.995	SSA_2194	nicotimide mononucleotide transporter
∆fabZ#7	1857642	P -> L	1295	C -> T	CCT -> CTT	232	SNP (transition)	Substitution	0.991	SSA_1860	penicillin-binding protein PBP1a
	1922054	T -> A	817	T -> C	ACG -> GCG	332	SNP (transition)	Substitution	0.997	SSA_1932	acetyl-CoA carboxylase biotin carboxylase subunit
	2157196	A -> V	38	G -> A	GCT -> GTT	315	SNP (transition)	Substitution	0.514	SSA_2154	carbonic anhydrase
∆fabZ#8	1281528					116	deletion		0.56	intergenic1228
	1922194	E -> G	677	T -> C	GAG -> GGG	326	SNP (transition)	Substitution	0.739	SSA_1932	acetyl-CoA carboxylase biotin carboxylase subunit
	1922543	M -> V	328	T -> C	ATG -> GTG	371	SNP (transition)	Substitution	0.798	SSA_1932	acetyl-CoA carboxylase biotin carboxylase subunit
	1923801			T -> C		404	SNP (transition)		0.79	intergenic1886
	1924341	G -> V	695	C -> A	GGT -> GTT	389	SNP (transversion)	Substitution	0.794	SSA_1935	beta-ketoacyl-ACP synthase II
∆fabZ#9	358456		66	A -> G	ATT -> ATC	602	SNP (transition)	None	0.932	SSA_0364	serine/threonine transporter SstT
	1922488	V -> A	383	A -> G	GTG -> GCG	573	SNP (transition)	Substitution	0.918	SSA_1932	acetyl-CoA carboxylase biotin carboxylase subunit
	1925249		587	(T)6 -> (T)7		588	Insertion (tandem repeat)	Frame Shift	0.956	SSA_1936	3-oxoacyl-[acyl-carrier-protein] reductase
∆fabZ#10	273260		219	G -> A	AAC -> AAT	412	SNP (transition)	None	0.913	SSA_0277	glycyl-radical enzyme activating protein
	903431		7482		CCG -> CCA	175	two genes deletion,	None	0.811	SSA_0904	YSIRK-type sigl peptide-containing protein
	1883127			C -> T		389	SNP (transition)		0.697	intergenic1842
	1922392	S -> F	479	G -> A	TCT -> TTT	387	SNP (transition)	Substitution	0.884	SSA_1932	acetyl-CoA carboxylase biotin carboxylase subunit
	1922572	I -> T	299	A -> G	ATT -> ACT	467	SNP (transition)	Substitution	0.946	SSA_1932	acetyl-CoA carboxylase biotin carboxylase subunit
	1922859		12	T -> C	AAA -> AAG	369	SNP (transition)	None	0.911	SSA_1932	acetyl-CoA carboxylase biotin carboxylase subunit
	1924005	A -> E	1031	G -> T	GCG -> GAG	381	SNP (transversion)	Substitution	0.934	SSA_1935	beta-ketoacyl-ACP synthase II
	2263516		216	G -> A	CAC -> CAT	378	SNP (transition)	None	0.923	SSA_2264	lantibiotic ABC transporter permease
∆fabZ#11	886260			G -> A		533	SNP (transition)		0.992	intergenic885
	1823685		499	G -> T		529	SNP (transversion)	Truncation	0.924	SSA_1831	recombition regulator RecX
	1923418	M -> V	379	T -> C	ATG -> GTG	635	SNP (transition)	Substitution	1	SSA_1934	acetyl-CoA carboxylase biotin carboxyl carrier protein
	1925248		587	(T)6 -> (T)5		636	Deletion (tandem repeat)	Frame Shift	0.929	SSA_1936	3-oxoacyl-[acyl-carrier-protein] reductase
	2236977	YD -> Y	446	(TCA)3 -> (TCA)2	TAT,GAT -> TAT	667	Deletion (tandem repeat)	Deletion	0.999	SSA_2235	hypothetical protein
∆fabZ#12	12913	I -> T	509	T -> C	ATT -> ACT	640	SNP (transition)	Substitution	0.598	SSA_0014	hypoxanthine phosphoribosyltransferase
	290525	I -> N	371		ATT -> AAT	207	frameshift	Substitution	0.966	SSA_0295	LysR family transcriptiol regulator
	443491		9	G -> T	GTG -> GTT	731	SNP (transversion)	None	0.981	SSA_0441	TetR/AcrR family transcriptiol regulator
	899115	G -> S	3166	G -> A	GGT -> AGT	570	SNP (transition)	Substitution	0.998	SSA_0904	YSIRK-type sigl peptide-containing protein
	1083707		411	G -> A	CAG -> CAA	502	SNP (transition)	None	0.988	SSA_1065	LPXTG cell wall anchor domain-containing protein
	1922478		393	G -> A	ATC -> ATT	584	SNP (transition)	None	0.988	SSA_1932	acetyl-CoA carboxylase biotin carboxylase subunit
	1923414	K -> R	383	T -> C	AAG -> AGG	651	SNP (transition)	Substitution	0.992	SSA_1934	acetyl-CoA carboxylase biotin carboxyl carrier protein
	1923509		288	C -> T	GTG -> GTA	691	SNP (transition)	None	0.993	SSA_1934	acetyl-CoA carboxylase biotin carboxyl carrier protein
	1923926		1110	G -> A	GAC -> GAT	661	SNP (transition)	None	0.986	SSA_1935	beta-ketoacyl-ACP synthase II
	1924261		775	C -> A		641	SNP (transversion)	Truncation	0.988	SSA_1935	beta-ketoacyl-ACP synthase II
	2026465			T -> C		618	SNP (transition)		0.997	intergenic1978
∆fabZ#13	1922141	S -> P	730	A -> G	TCT -> CCT	596	SNP (transition)	Substitution	0.997	SSA_1932	acetyl-CoA carboxylase biotin carboxylase subunit
	1922781		90	A -> T	GCT -> GCA	703	SNP (transversion)	None	1	SSA_1932	acetyl-CoA carboxylase biotin carboxylase subunit
	1923844	G -> R	1192	C -> G	GGC -> CGC	522	SNP (transversion)	Substitution	1	SSA_1935	beta-ketoacyl-ACP synthase II
∆fabZ#14	1923414	K -> R	383	T -> C	AAG -> AGG	239	SNP (transition)	Substitution	0.925	SSA_1934	acetyl-CoA carboxylase biotin carboxyl carrier protein
	1923564	E -> G	233	T -> C	GAA -> GGA	297	SNP (transition)	Substitution	0.892	SSA_1934	acetyl-CoA carboxylase biotin carboxyl carrier protein
	1924983	G -> D	53	C -> T	GGC -> GAC	118	SNP (transition)	Substitution	0.814	SSA_1935	beta-ketoacyl-ACP synthase II
∆fabZ#15	1922141	S -> P	730	A -> G	TCT -> CCT	464	SNP (transition)	Substitution	0.991	SSA_1932	acetyl-CoA carboxylase biotin carboxylase subunit
	1922781		90	A -> T	GCT -> GCA	548	SNP (transversion)	None	0.998	SSA_1932	acetyl-CoA carboxylase biotin carboxylase subunit
∆fabZ#16	1209954		597	(GAAG)3 -> (GAAG)2		348	Deletion (tandem repeat)	Frame Shift	0.624	SSA_1180	esterase family protein
	1922366	R -> C	505	G -> A	CGT -> TGT	499	SNP (transition)	Substitution	0.333	SSA_1932	acetyl-CoA carboxylase biotin carboxylase subunit
	1922393	S -> P	478	A -> G	TCT -> CCT	493	SNP (transition)	Substitution	0.659	SSA_1932	acetyl-CoA carboxylase biotin carboxylase subunit
	1923388	K -> E	409	T -> C	AAA -> GAA	507	SNP (transition)	Substitution	0.661	SSA_1934	acetyl-CoA carboxylase biotin carboxyl carrier protein
	1923526	S -> C	271	T -> A	AGC -> TGC	545	SNP (transversion)	Substitution	0.646	SSA_1934	acetyl-CoA carboxylase biotin carboxyl carrier protein
∆fabZ#17	1922039	L -> F	832	G -> A	CTT -> TTT	499	SNP (transition)	Substitution	0.976	SSA_1932	acetyl-CoA carboxylase biotin carboxylase subunit
	1922256		615	T -> G	CCA -> CCC	451	SNP (transversion)	None	1	SSA_1932	acetyl-CoA carboxylase biotin carboxylase subunit
	1923416	M -> I	381	C -> T	ATG -> ATA	522	SNP (transition)	Substitution	0.994	SSA_1934	acetyl-CoA carboxylase biotin carboxyl carrier protein
∆fabZ#18	1922121		750	G -> A	ACC -> ACT	540	SNP (transition)	None	1	SSA_1932	acetyl-CoA carboxylase biotin carboxylase subunit
	1922531	G -> W	340	C -> A	GGG -> TGG	482	SNP (transversion)	Substitution	0.998	SSA_1932	acetyl-CoA carboxylase biotin carboxylase subunit
	1923842		1194			479	Deletion	Frame Shift	0.998	SSA_1935	beta-ketoacyl-ACP synthase II
	2287041		2289	A -> G	CCT -> CCC	628	SNP (transition)	None	1	SSA_2277	type VII secretion protein EssC
∆fabZ#20	970729	S -> L	179	C -> T	TCA -> TTA	460	SNP (transition)	Substitution	1	SSA_0960	HAMP domain-containing histidine kise
	1923414	K -> R	383	T -> C	AAG -> AGG	465	SNP (transition)	Substitution	1	SSA_1934	acetyl-CoA carboxylase biotin carboxyl carrier protein
	1924164		872	(T)3 -> (T)2		525	Deletion (tandem repeat)	Frame Shift	0.32	SSA_1935	beta-ketoacyl-ACP synthase II
	1924335	G -> D	701	C -> T	GGT -> GAT	541	SNP (transition)	Substitution	0.449	SSA_1935	beta-ketoacyl-ACP synthase II
	2051167	T -> K	530	G -> T	ACG -> AAG	625	SNP (transversion)	Substitution	1	SSA_2046	nucleoside phosphorylase
	2302561	T -> S	386	C -> G	ACT -> AGT	432	SNP (transversion)	Substitution	0.403	SSA_2291	sigma-70 family R polymerase sigma factor
∆fabZ#19	1922530	G -> E	341	C -> T	GGG -> GAG	443	SNP (transition)	Substitution	0.991	SSA_1932	acetyl-CoA carboxylase biotin carboxylase subunit
	1922638	I -> T	233	A -> G	ATT -> ACT	424	SNP (transition)	Substitution	0.993	SSA_1932	acetyl-CoA carboxylase biotin carboxylase subunit
	1922787		84	C -> T	ACG -> ACA	543	SNP (transition)	None	0.991	SSA_1932	acetyl-CoA carboxylase biotin carboxylase subunit
	1924071	F -> S	965	A -> G	TTT -> TCT	423	SNP (transition)	Substitution	0.976	SSA_1935	beta-ketoacyl-ACP synthase II
∆fabZ#21	754336			T -> C		88	SNP (transition)		0.511	intergenic770
	793588			C -> T		118	SNP (transition)		0.466	intergenic808
	891448		1047	C -> T	CGC -> CGT	113	SNP (transition)	None	0.531	SSA_0897	HAMP domain-containing histidine kise
	1857488	A -> T	1141	G -> A	GCT -> ACT	131	SNP (transition)	Substitution	0.328	SSA_1860	penicillin-binding protein PBP1a
	1910254	G -> S	211	G -> A	GGC -> AGC	104	SNP (transition)	Substitution	0.423	SSA_1918	PTS sugar transporter subunit IIB
	1922384	G -> S	487	C -> T	GGC -> AGC	104	SNP (transition)	Substitution	0.413	SSA_1932	acetyl-CoA carboxylase biotin carboxylase subunit
	1922443	E -> G	428	T -> C	GAA -> GGA	97	SNP (transition)	Substitution	0.433	SSA_1932	acetyl-CoA carboxylase biotin carboxylase subunit
	1922583		288	T -> C	GAA -> GAG	123	SNP (transition)	None	0.463	SSA_1932	acetyl-CoA carboxylase biotin carboxylase subunit
	1922618		253	A -> G	TTG -> CTG	116	SNP (transition)	None	0.431	SSA_1932	acetyl-CoA carboxylase biotin carboxylase subunit
	1922772		99	T -> A	TCA -> TCT	149	SNP (transversion)	None	0.584	SSA_1932	acetyl-CoA carboxylase biotin carboxylase subunit
	1922886			T -> C		132	SNP (transition)		0.455	intergenic1884
	1923418	M -> L	379	T -> A	ATG -> TTG	120	SNP (transversion)	Substitution	0.475	SSA_1934	acetyl-CoA carboxylase biotin carboxyl carrier protein
	1923874	Y -> D	1162	A -> C	TAT -> GAT	108	SNP (transversion)	Substitution	0.324	SSA_1935	beta-ketoacyl-ACP synthase II
	2367881	S -> R	1497	G -> T	AGC -> AGA	112	SNP (transversion)	Substitution	0.366	SSA_2358	DHH family phosphoesterase
∆fabZ#22	1528666	P -> L	914	G -> A	CCA -> CTA	217	SNP (transition)	Substitution	0.608	SSA_1520	elongation factor Tu
	1922279	Y -> H	592	A -> G	TAT -> CAT	280	SNP (transition)	Substitution	0.471	SSA_1932	acetyl-CoA carboxylase biotin carboxylase subunit
	1922417	G -> S	454	C -> T	GGT -> AGT	255	SNP (transition)	Substitution	0.478	SSA_1932	acetyl-CoA carboxylase biotin carboxylase subunit
	1922649		222	A -> G	GGT -> GGC	324	SNP (transition)	None	0.481	SSA_1932	acetyl-CoA carboxylase biotin carboxylase subunit
	1991313	G -> V	635	C -> A	GGT -> GTT	200	SNP (transversion)	Substitution	0.395	SSA_1992	fructose-bisphosphate aldolase
∆fabF#1	442469	V -> A	113	T -> C	GTT -> GCT	375	SNP (transition)	Substitution	0.973	SSA_0437	30S ribosomal protein S6
	969927		41	C -> A		473	SNP (transversion)	Truncation	0.97	SSA_0959	response regulator transcription factor
	1925147		688	G -> A	CTG -> TTG	457	SNP (transition)	None	0.982	SSA_1936	3-oxoacyl-[acyl-carrier-protein] reductase
	1925362	A -> V	473	G -> A	GCC -> GTC	444	SNP (transition)	Substitution	0.975	SSA_1936	3-oxoacyl-[acyl-carrier-protein] reductase
	1925596	G -> D	239	C -> T	GGT -> GAT	426	SNP (transition)	Substitution	0.967	SSA_1936	3-oxoacyl-[acyl-carrier-protein] reductase
	2276854	A -> G	353	G -> C	GCC -> GGC	412	SNP (transversion)	Substitution	0.973	SSA_2274	hypothetical protein
∆fabF#2	185274	R -> G	415	C -> G	CGT -> GGT	559	SNP (transversion)	Substitution	0.998	SSA_0178	UDP-N-acetylglucosamine 2-epimerase (non-hydrolyzing)
	696248	R -> S	60	A -> C	AGA -> AGC	519	SNP (transversion)	Substitution	1	SSA_0708	isoprenylcysteine carboxyl methyltransferase family protein
	1928276	S -> G	850	T -> C	AGC -> GGC	546	SNP (transition)	Substitution	1	SSA_1940	ketoacyl-ACP synthase III
∆fabF#3	661571		61	C -> T		607	SNP (transition)	Truncation	0.555	SSA_0677	TlyA family rR (cytidine-2'-O)-methyltransferase
	2113799	A -> T	640	C -> T	GCT -> ACT	652	SNP (transition)	Substitution	0.836	SSA_2108	type I glyceraldehyde-3-phosphate dehydrogese
	2115477	H -> Y	1366	G -> A	CAC -> TAC	769	SNP (transition)	Substitution	0.997	SSA_2109	elongation factor G
∆fabF#4	1248480	G -> R	391	C -> T	GGA -> AGA	559	SNP (transition)	Substitution	0.998	SSA_1223	30S ribosomal protein S1
	1856936		589	GAC -> CAG	GAC -> CAG	333 -> 339	Substitution	Substitution	0.413	SSA_1860	penicillin-binding protein PBP1a
	1856980		633	G -> A	CAG -> CAA	295	SNP (transition)	None	0.749	SSA_1860	penicillin-binding protein PBP1a
	2050104	A -> V	281	G -> A	GCG -> GTG	640	SNP (transition)	Substitution	0.995	SSA_2044	cysteine--tR ligase
	22,738-125,834, duplication( J1C87_00095 to J1C87_00755)
∆fabF#5	266706	S -> I	428	G -> T	AGT -> ATT	580	SNP (transversion)	Substitution	1	SSA_0271	beta-galactosidase
	811096		1845	TTCT -> AAGC	GTT,TCT -> GTA,AGC	25 -> 35	Deletion	Deletion	96.3% -> 100.0%	SSA_0829	accessory Sec-dependent serine-rich glycoproteidhesin
	970221	I -> N	335	T -> A	ATC -> AAC	598	SNP (transversion)	Substitution	0.978	SSA_0959	response regulator transcription factor
	1095993	A -> T	856	G -> A	GCA -> ACA	505	SNP (transition)	Substitution	1	SSA_1075	oxygen-independent coproporphyrinogen III oxidase
	1923455		342	T -> C	CAA -> CAG	554	SNP (transition)	None	0.998	SSA_1934	acetyl-CoA carboxylase biotin carboxyl carrier protein
	1923760	F -> L	37	A -> G	TTT -> CTT	595	SNP (transition)	Substitution	0.998	SSA_1934	acetyl-CoA carboxylase biotin carboxyl carrier protein
	1925071			T -> C		548	SNP (transition)		1	intergenic1887
	1925181		654	T -> C	GCA -> GCG	624	SNP (transition)	None	1	SSA_1936	3-oxoacyl-[acyl-carrier-protein] reductase
	1925542	L -> P	293	A -> G	CTG -> CCG	604	SNP (transition)	Substitution	1	SSA_1936	3-oxoacyl-[acyl-carrier-protein] reductase
∆fabF#6	25007	ARA -> TSP	886	GCCCGTG -> ACCAGTA		260	SNP (transition)	Substitution	1	SSA_0019	CHAP domain-containing protein
	356558		657		GCTTGGGGC>-CTTGGGGA	261	Deletion	Frame Shift	0.992	SSA_0363	sodium:alanine symporter family protein
	970175	D -> Y	289	G -> T	GAC -> TAC	226	SNP (transversion)	Substitution	0.991	SSA_0959	response regulator transcription factor
	1042245	PE -> LD	1790	C -> T	CCCGAG -> CTCGAC	228	SNP (transition)	Substitution	1	SSA_1023	MucBP domain-containing protein
	1216805	A -> S	409	C -> A	GCT -> TCT	203	SNP (transversion)	Substitution	1	SSA_1186	sugar O-acetyltransferase
	1247358	V -> I	94	C -> T	GTC -> ATC	182	SNP (transition)	Substitution	0.995	SSA_1222	NUDIX hydrolase
	1395444		1373	TCCAAGCCAC--C>ACCAATGAACGC		243 -> 249	Insertion	Frame Shift	0.996	SSA_1375	ABC transporter ATP-binding protein
	1587947	L -> M	79	G -> T	CTG -> ATG	218	SNP (transversion)	Substitution	1	SSA_1583	methylated-D--[protein]-cysteine S-methyltransferase
	1616360	N -> K	549	A -> C	AAT -> AAG	214	SNP (transversion)	Substitution	1	SSA_1610	Fic family protein
	1754740		150	A -> G	GTA -> GTG	182	SNP (transition)	None	0.995	SSA_2385	hypothetical protein
	1815413		414	ATCTATCCAAAAT>CTCCATCCGTCAAAG	Insertion	197	Insertion	Frame Shift	1	SSA_1825	helix-turn-helix domain-containing protein
	1923774	D -> G	23	T -> C	GAT -> GGT	215	SNP (transition)	Substitution	1	SSA_1934	acetyl-CoA carboxylase biotin carboxyl carrier protein
	1940033	V -> A	569	A -> G	GTG -> GCG	212	SNP (transition)	Substitution	0.995	SSA_1946	ABC transporter permease
	2163413		117	G -> A	GGC -> GGT	200	SNP (transition)	None	1	SSA_2164	gamma-glutamyl-gamma-aminobutyrate hydrolase family protein
∆fabF#7	1425152		807	C -> T	TTG -> TTA	549	SNP (transition)	None	0.993	SSA_1411	glucose-1-phosphate thymidylyltransferase RfbA
	1670985		264	G -> T	GGC -> GGA	609	SNP (transversion)	None	0.401	SSA_1670	TetR/AcrR family transcriptiol regulator
	1812675			C -> T		556	SNP (transition)		0.995	intergenic1768
	1925953	I -> T	815	A -> G	ATC -> ACC	652	SNP (transition)	Substitution	0.997	SSA_1937	ACP S-malonyltransferase
	1926037	L -> S	731	A -> G	TTG -> TCG	698	SNP (transition)	Substitution	0.991	SSA_1937	ACP S-malonyltransferase
	2170174		690	C -> A	GTC -> GTA	620	SNP (transversion)	None	0.552	SSA_2168	D(P)H-dependent glycerol-3-phosphate dehydrogese
∆fabF#8	68844	Y -> N	946	T -> A	TAT -> AAT	565	SNP (transversion)	Substitution	0.991	SSA_0067	acyltransferase
	1317233			T -> C		486	SNP (transition)		0.469	intergenic1270
	1434344	P -> S	1438	G -> A	CCG -> TCG	465	SNP (transition)	Substitution	0.998	SSA_1423	single-stranded-D-specific exonuclease RecJ
	1911820		737			510	Deletion	Frame Shift	0.992	SSA_1919	PTS mannose/fructose/sorbose transporter subunitIIC
	2053839	G -> D	1031	C -> T	GGT -> GAT	616	SNP (transition)	Substitution	0.995	SSA_2049	polyribonucleotide nucleotidyltransferase
∆fabF#9	171605	S -> N	422	G -> A	AGC -> AAC	432	SNP (transition)	Substitution	0.977	SSA_0172	helix-turn-helix transcriptiol regulator
	719094		216	G -> A	ACG -> ACA	451	SNP (transition)	None	0.987	SSA_0734	winged helix-turn-helix transcriptiol regulator
	1923693	N -> S	104	T -> C	AAT -> AGT	486	SNP (transition)	Substitution	0.996	SSA_1934	acetyl-CoA carboxylase biotin carboxyl carrier protein
	2053839	G -> D	1031	C -> T	GGT -> GAT	534	SNP (transition)	Substitution	0.985	SSA_2049	polyribonucleotide nucleotidyltransferase
∆fabF#10	174263	A -> V	230	C -> T	GCA -> GTA	432	SNP (transition)	Substitution	0.995	SSA_0134	penicillin-binding protein PBP1B
	†1313563	S -> N	14	C -> T	AGT -> AAT	346	SNP (transition)	Substitution	0.988	SSA_1292	hypothetical protein
	†1313563	V -> I	685	C -> T	GTA -> ATA	346	SNP (transition)	Substitution	0.988	SSA_1293	hypothetical protein
	1898102	Y -> C	494	T -> C	TAC -> TGC	429	SNP (transition)	Substitution	0.972	SSA_1901	ribosome maturation factor RimP
	1925855		914	(T)5 -> (T)6		499	Insertion (tandem repeat)	Frame Shift	0.978	SSA_1937	ACP S-malonyltransferase
∆fabF#11	64671	T -> M	1013	C -> T	ACG -> ATG	453	SNP (transition)	Substitution	0.996	SSA_0062	galactose mutarotase
	1543819		989	(A)8 -> (A)7		412	Deletion (tandem repeat)	Frame Shift	0.983	SSA_1533	glutathione-disulfide reductase
	2267804			(TTT)3 -> (TTT)2		462 -> 481	Deletion (tandem repeat)		34.5% -> 35.9%	intergenic2216
∆fabF#12	174263	A -> V	230	C -> T	GCA -> GTA	559	SNP (transition)	Substitution	0.964	SSA_0134	penicillin-binding protein PBP1B
	760854		513	(A)2 -> (A)3		395	Insertion (tandem repeat)	Frame Shift	0.284	SSA_0776	glucose-1-phosphate adenylyltransferase
	1925855		914	(T)5 -> (T)6		488	Insertion (tandem repeat)	Frame Shift	0.961	SSA_1937	ACP S-malonyltransferase
∆fabF#13	124683			G -> A		73	SNP (transition)		0.507	J1C87_00755	16S ribosomal RNA
	970479	R -> H	593	G -> A	CGT -> CAT	62	SNP (transition)	Substitution	0.919	SSA_0959	response regulator transcription factor
	1911412	F -> Y	329	T -> A	TTC -> TAC	76	SNP (transversion)	Substitution	0.908	SSA_1919	PTS mannose/fructose/sorbose transporter subunitIIC
	1923483	K -> R	314	T -> C	AAG -> AGG	59	SNP (transition)	Substitution	0.966	SSA_1934	acetyl-CoA carboxylase biotin carboxyl carrier protein
	1926656		112	G -> A		63	SNP (transition)	Truncation	0.508	SSA_1937	ACP S-malonyltransferase
∆fabG#1	518321		1217	(A)8 -> (A)7		550	Deletion (tandem repeat)	Frame Shift	1	SSA_0517	histidine kise N-termil domain-containing protein
	1912276	D -> A	368	A -> C	GAC -> GCC	596	SNP (transversion)	Substitution	0.423	SSA_1920	PTS mannose/fructose/sorbose transporter family subunit IID
	1924932	I -> T	104	A -> G	ATC -> ACC	533	SNP (transition)	Substitution	1	SSA_1935	beta-ketoacyl-ACP synthase II
	1925955	E -> D	813	T -> G	GAA -> GAC	569	SNP (transversion)	Substitution	1	SSA_1937	ACP S-malonyltransferase
	1926229	L -> P	539	A -> G	CTT -> CCT	480	SNP (transition)	Substitution	0.998	SSA_1937	ACP S-malonyltransferase
	1926429		339	A -> G	GCT -> GCC	530	SNP (transition)	None	0.998	SSA_1937	ACP S-malonyltransferase
	1926570		198	T -> C	TTA -> TTG	531	SNP (transition)	None	1	SSA_1937	ACP S-malonyltransferase
∆fabG#2	45214	P -> L	1016	C -> T	CCG -> CTG	416	SNP (transition)	Substitution	0.796	SSA_0037	phosphoribosylamine--glycine ligase
	726490	V -> A	674	T -> C	GTT -> GCT	476	SNP (transition)	Substitution	0.737	SSA_0741	dipeptidase
	970138	L -> F	252	G -> T	TTG -> TTT	398	SNP (transversion)	Substitution	0.769	SSA_0959	response regulator transcription factor
	986126	M -> I	78	G -> A	ATG -> ATA	371	SNP (transition)	Substitution	0.739	SSA_0980	3-isopropylmalate dehydratase large subunit
	1461550	C -> G	145	A -> C	TGT -> GGT	370	SNP (transversion)	Substitution	0.722	SSA_1452	ATP-dependent nuclease subunit B
	1461554	L -> Y	140	CA -> AT	TTG -> TAT	391 -> 392	Substitution	Substitution	0.709	SSA_1452	ATP-dependent nuclease subunit B
	1461562	S -> A	133	A -> C	TCG -> GCG	363	SNP (transversion)	Substitution	0.702	SSA_1452	ATP-dependent nuclease subunit B
	1837285		537	G -> A	CGC -> CGT	387	SNP (transition)	None	0.736	SSA_1841	bifunctiol Cof-type HAD-IIB family hydrolase/peptidylprolyl isomerase
	1925928		840	(A)4 -> (A)3		423	Deletion (tandem repeat)	Frame Shift	0.79	SSA_1937	ACP S-malonyltransferase
∆fabG#3	717979			T -> G		236	SNP (transversion)		0.102	intergenic735
	970415	R -> C	529	C -> T	CGT -> TGT	512	SNP (transition)	Substitution	0.707	SSA_0959	response regulator transcription factor
	1485348		769	C -> T		454	SNP (transition)	Truncation	1	J1C87_07215	ISL3 family transposase
	1911172	P -> L	89	C -> T	CCG -> CTG	512	SNP (transition)	Substitution	0.301	SSA_1919	PTS mannose/fructose/sorbose transporter subunitIIC
	1925000		36	A -> T	GGT -> GGA	519	SNP (transversion)	None	1	SSA_1935	beta-ketoacyl-ACP synthase II
	1926053		715	G -> A		480	SNP (transition)	Truncation	1	SSA_1937	ACP S-malonyltransferase
∆fabG#4	680707	E -> K	214	G -> A	GAG -> AAG	234	SNP (transition)	Substitution	1	SSA_0695	TIGR02206 family membrane protein
	819608		857	(A)2 -> (A)3		263	Insertion (tandem repeat)	Frame Shift	1	SSA_0832	accessory Sec system protein translocase subunitSecY2
	1283963	A -> S	280	C -> A	GCT -> TCT	178	SNP (transversion)	Substitution	0.888	J1C87_06150	CRISPR-associated endonuclease Cas1
	1926296	N -> D	472	T -> C	AAC -> GAC	204	SNP (transition)	Substitution	1	SSA_1937	ACP S-malonyltransferase
∆fabG#5	1925019	V -> A	17	A -> G	GTT -> GCT	573	SNP (transition)	Substitution	0.38	SSA_1935	beta-ketoacyl-ACP synthase II
	1926111		657	A -> G	TTT -> TTC	597	SNP (transition)	None	0.308	SSA_1937	ACP S-malonyltransferase
	1926263	G -> S	505	C -> T	GGT -> AGT	610	SNP (transition)	Substitution	0.5	SSA_1937	ACP S-malonyltransferase
	1926268	I -> N	500	A -> T	ATT -> AAT	637	SNP (transversion)	Substitution	0.328	SSA_1937	ACP S-malonyltransferase
∆fabG#6	542519	A -> V	656	C -> T	GCG -> GTG	581	SNP (transition)	Substitution	0.645	SSA_0544	3-deoxy-7-phosphoheptulote synthase
	782829	I -> R	341	T -> G	ATA -> AGA	608	SNP (transversion)	Substitution	0.612	SSA_0798	MFS transporter
	1322749	A -> E	821	G -> T	GCA -> GAA	488	SNP (transversion)	Substitution	0.605	SSA_1301	secretion protein
	1924317	L -> P	719	A -> G	CTG -> CCG	616	SNP (transition)	Substitution	0.627	SSA_1935	beta-ketoacyl-ACP synthase II
	1925901		867	C -> A	GCG -> GCT	588	SNP (transversion)	None	0.605	SSA_1937	ACP S-malonyltransferase
	1926171		597	A -> G	CAT -> CAC	627	SNP (transition)	None	0.6	SSA_1937	ACP S-malonyltransferase
	1926229	L -> P	539	A -> G	CTT -> CCT	555	SNP (transition)	Substitution	0.627	SSA_1937	ACP S-malonyltransferase
	1926392	G -> S	376	C -> T	GGC -> AGC	558	SNP (transition)	Substitution	0.599	SSA_1937	ACP S-malonyltransferase
	1926670	F -> S	98	A -> G	TTT -> TCT	536	SNP (transition)	Substitution	0.627	SSA_1937	ACP S-malonyltransferase
	1926735		33	C -> T	CAG -> CAA	564	SNP (transition)	None	0.615	SSA_1937	ACP S-malonyltransferase
	2162844	L -> Q	686	A -> T	CTG -> CAG	573	SNP (transversion)	Substitution	0.511	SSA_2164	gamma-glutamyl-gamma-aminobutyrate hydrolase family protein
∆fabG#7	761067		726	G -> A		475	SNP (transition)	Truncation	0.537	SSA_0776	glucose-1-phosphate adenylyltransferase
	1629668	A -> V	1709	G -> A	GCC -> GTC	480	SNP (transition)	Substitution	0.965	SSA_1626	D translocase FtsK
	1924718		318	G -> A	GCC -> GCT	433	SNP (transition)	None	0.963	SSA_1935	beta-ketoacyl-ACP synthase II
	1924911	D -> G	125	T -> C	GAT -> GGT	468	SNP (transition)	Substitution	0.959	SSA_1935	beta-ketoacyl-ACP synthase II
	1926556	A -> V	212	G -> A	GCT -> GTT	475	SNP (transition)	Substitution	0.949	SSA_1937	ACP S-malonyltransferase
	1926622	D -> G	146	T -> C	GAT -> GGT	471	SNP (transition)	Substitution	0.968	SSA_1937	ACP S-malonyltransferase
∆fabG#8	416410		87	G -> A	TTG -> TTA	291	SNP (transition)	None	0.526	SSA_0417	methylenetetrahydrofolate reductase [D(P)H]
	525595	A -> S	64	G -> T	GCT -> TCT	286	SNP (transversion)	Substitution	0.601	SSA_0525	propanediol utilization microcompartment proteinPduA
	562050			T -> G		300	SNP (transversion)		0.493	intergenic580
	1926300		468	T -> C	CCA -> CCG	321	SNP (transition)	None	0.555	SSA_1937	ACP S-malonyltransferase
	1926305	S -> P	463	A -> G	TCA -> CCA	333	SNP (transition)	Substitution	0.685	SSA_1937	ACP S-malonyltransferase
	1926393		375	A -> G	GCT -> GCC	291	SNP (transition)	None	0.612	SSA_1937	ACP S-malonyltransferase
∆fabG#9	1924916		120	T -> C	AAA -> AAG	481	SNP (transition)	None	0.345	SSA_1935	beta-ketoacyl-ACP synthase II
∆fabG#10	871821	E -> K	850	G -> A	GAA -> AAA	480	SNP (transition)	Substitution	0.525	SSA_0875	FtsW/RodA/SpoVE family cell cycle protein
	1479537		606	C -> A	GTG -> GTT	509	SNP (transversion)	None	0.483	SSA_1471	class I SAM-dependent rR methyltransferase
	1925935	L -> P	833	A -> G	CTA -> CCA	538	SNP (transition)	Substitution	0.489	SSA_1937	ACP S-malonyltransferase
	1926475	V -> A	293	A -> G	GTG -> GCG	470	SNP (transition)	Substitution	0.526	SSA_1937	ACP S-malonyltransferase
∆fabG#11	333708		450	A -> G	CGT -> CGC	445	SNP (transition)	None	0.364	SSA_0337	hydroxymethylglutaryl-CoA reductase, degradative
	761505	G -> V	32	G -> T	GGA -> GTA	446	SNP (transversion)	Substitution	0.695	SSA_0777	glucose-1-phosphate adenylyltransferase subunit GlgD
	1924652		384	T -> C	AAA -> AAG	482	SNP (transition)	None	0.975	SSA_1935	beta-ketoacyl-ACP synthase II
	1925999	S -> G	769	T -> C	AGC -> GGC	481	SNP (transition)	Substitution	0.981	SSA_1937	ACP S-malonyltransferase
	1926127	L -> S	641	A -> G	TTG -> TCG	472	SNP (transition)	Substitution	0.972	SSA_1937	ACP S-malonyltransferase
	1926284	P -> S	484	G -> A	CCT -> TCT	419	SNP (transition)	Substitution	0.976	SSA_1937	ACP S-malonyltransferase
∆fabG#12	1583947		96	T -> A	GCT -> GCA	493	SNP (transversion)	None	0.763	SSA_1578	iron ABC transporter permease
	1924551	T -> M	485	G -> A	ACG -> ATG	571	SNP (transition)	Substitution	0.758	SSA_1935	beta-ketoacyl-ACP synthase II
	1924956	N -> S	80	T -> C	AAT -> AGT	618	SNP (transition)	Substitution	0.786	SSA_1935	beta-ketoacyl-ACP synthase II
	1926150		618	G -> T	GCC -> GCA	583	SNP (transversion)	None	0.75	SSA_1937	ACP S-malonyltransferase
	1926229	L -> P	539	A -> G	CTT -> CCT	589	SNP (transition)	Substitution	0.81	SSA_1937	ACP S-malonyltransferase
	1926244	D -> G	524	T -> C	GAT -> GGT	605	SNP (transition)	Substitution	0.807	SSA_1937	ACP S-malonyltransferase
∆fabG#13	1857550	F -> L	1203	C -> G	TTC -> TTG	700	SNP (transversion)	Substitution	0.734	SSA_1860	penicillin-binding protein PBP1a
	1926263	G -> S	505	C -> T	GGT -> AGT	745	SNP (transition)	Substitution	0.705	SSA_1937	ACP S-malonyltransferase
∆fabG#14	228708		952			739	Deletion	Frame Shift	0.72	SSA_0231	DUF308 domain-containing protein
	274557	E -> D	195	A -> C	GAA -> GAC	814	SNP (transversion)	Substitution	0.748	SSA_0279	sugar-binding transcriptiol regulator
	997011	L -> I	277	C -> A	CTT -> ATT	615	SNP (transversion)	Substitution	0.737	SSA_0994	Type 1 glutamine amidotransferase-like domain-containing protein
	1925951	G -> S	817	C -> T	GGT -> AGT	800	SNP (transition)	Substitution	0.729	SSA_1937	ACP S-malonyltransferase
	1926334	C -> Y	434	C -> T	TGT -> TAT	743	SNP (transition)	Substitution	0.75	SSA_1937	ACP S-malonyltransferase
∆fabG#15	171213		30	(A)6 -> (A)7		556	Insertion (tandem repeat)	Frame Shift	0.836	SSA_0172	helix-turn-helix transcriptiol regulator
	533258	A -> S	571	G -> T	GCT -> TCT	534	SNP (transversion)	Substitution	0.912	SSA_0535	propanediol/glycerol family dehydratase medium subunit
	1112829	A -> V	449	C -> T	GCT -> GTT	442	SNP (transition)	Substitution	0.106	SSA_1093	ATP-dependent Clp protease ATP-binding subunit ClpX
	1619902	T -> I	143	G -> A	ACA -> ATA	438	SNP (transition)	Substitution	0.929	SSA_1614	GT family N-acetyltransferase
	1925030		6	T -> C	AAA -> AAG	567	SNP (transition)	None	0.894	SSA_1935	beta-ketoacyl-ACP synthase II
	1926013	V -> A	755	A -> G	GTG -> GCG	526	SNP (transition)	Substitution	0.913	SSA_1937	ACP S-malonyltransferase
	1926229	L -> P	539	A -> G	CTT -> CCT	505	SNP (transition)	Substitution	0.919	SSA_1937	ACP S-malonyltransferase
∆fabG#16	107855	R -> G	157	C -> G	CGT -> GGT	559	SNP (transversion)	Substitution	0.34	SSA_0106	30S ribosomal protein S10
	863184	H -> N	346	G -> T	CAT -> AAT	445	SNP (transversion)	Substitution	0.335	SSA_0868	metallophosphoesterase
	1692735		355	C -> A		463	SNP (transversion)	Truncation	0.311	SSA_1699	galactose-6-phosphate isomerase subunit LacA
∆fabG#17	111766	P -> L	518	C -> T	CCG -> CTG	466	SNP (transition)	Substitution	0.32	SSA_0113	30S ribosomal protein S3
	1148557	H -> D	1291	C -> G	CAC -> GAC	449	SNP (transversion)	Substitution	0.327	SSA_1120	sensor histidine kise
	1718596	A -> V	212	G -> A	GCA -> GTA	459	SNP (transition)	Substitution	0.322	SSA_1731	ATP-dependent Clp protease proteolytic subunit
	1924183		853	G -> A		479	SNP (transition)	Truncation	0.309	SSA_1935	beta-ketoacyl-ACP synthase II
	1924840	K -> E	196	T -> C	AAG -> GAG	524	SNP (transition)	Substitution	0.328	SSA_1935	beta-ketoacyl-ACP synthase II
	1925874		894	T -> C	GAA -> GAG	502	SNP (transition)	None	0.319	SSA_1937	ACP S-malonyltransferase
	1926003		765	A -> G	TAT -> TAC	498	SNP (transition)	None	0.307	SSA_1937	ACP S-malonyltransferase
	1926053		715	G -> A		495	SNP (transition)	Truncation	0.307	SSA_1937	ACP S-malonyltransferase
	1926086		682	C -> A		498	SNP (transversion)	Truncation	0.325	SSA_1937	ACP S-malonyltransferase
∆fabG#18	871821	E -> K	850	G -> A	GAA -> AAA	575	SNP (transition)	Substitution	0.664	SSA_0875	FtsW/RodA/SpoVE family cell cycle protein
	1479537		606	C -> A	GTG -> GTT	627	SNP (transversion)	None	0.657	SSA_1471	class I SAM-dependent rR methyltransferase
	1925933	S -> P	835	A -> G	TCT -> CCT	636	SNP (transition)	Substitution	0.643	SSA_1937	ACP S-malonyltransferase
	1926247	V -> A	521	A -> G	GTA -> GCA	530	SNP (transition)	Substitution	0.625	SSA_1937	ACP S-malonyltransferase
∆fabG#19	229035		1279	(A)3 -> (A)4		485	Insertion (tandem repeat)	Frame Shift	0.309	SSA_0231	DUF308 domain-containing protein
	1101453	E -> K	223	G -> A	GAA -> AAA	362	SNP (transition)	Substitution	0.566	SSA_1082	PTS sugar transporter subunit IIA
	1925909		859	(T)3 -> (T)2		431	Deletion (tandem repeat)	Frame Shift	0.462	SSA_1937	ACP S-malonyltransferase
	1925955	E -> D	813	T -> A	GAA -> GAT	454	SNP (transversion)	Substitution	0.322	SSA_1937	ACP S-malonyltransferase
	1926229	L -> P	539	A -> G	CTT -> CCT	394	SNP (transition)	Substitution	0.305	SSA_1937	ACP S-malonyltransferase
	1939521		146	G -> C		333	SNP (transversion)	Truncation	0.441	SSA_1945	ABC transporter ATP-binding protein
	2093973	T -> I	659	G -> A	ACA -> ATA	531	SNP (transition)	Substitution	0.48	SSA_2087	LacI family D-binding transcriptiol regulator
∆fabG#20	758380			T -> C		275	SNP (transition)		0.564	intergenic773
	1019520		255	G -> T	GCG -> GCT	243	SNP (transversion)	None	0.971	SSA_1013	CDP-alcohol phosphatidyltransferase family protein
	1912354	G -> D	446	G -> A	GGT -> GAT	283	SNP (transition)	Substitution	0.954	SSA_1920	PTS mannose/fructose/sorbose transporter family subunit IID
	1924923	I -> T	113	A -> G	ATT -> ACT	303	SNP (transition)	Substitution	0.957	SSA_1935	beta-ketoacyl-ACP synthase II
	1926277	Q -> R	491	T -> C	CAG -> CGG	318	SNP (transition)	Substitution	0.965	SSA_1937	ACP S-malonyltransferase
	1955881	V -> D	767	A -> T	GTT -> GAT	273	SNP (transversion)	Substitution	0.733	SSA_1957	undecaprenyl/decaprenyl-phosphate alpha-N-acetylglucosaminyl 1-phosphate transferase
	2084914		898	G -> T	CGA -> AGA	286	SNP (transversion)	None	0.965	SSA_2078	transcription antitermitor
∆fabG#21	228708		952			446	Deletion	Frame Shift	0.895	SSA_0231	DUF308 domain-containing protein
	997011	L -> I	277	C -> A	CTT -> ATT	361	SNP (transversion)	Substitution	0.895	SSA_0994	Type 1 glutamine amidotransferase-like domain-containing protein
	1810436	G -> D	407	C -> T	GGC -> GAC	440	SNP (transition)	Substitution	0.877	SSA_1819	valine--tR ligase
	1911341		258			446	Deletion	Frame Shift	0.883	SSA_1919	PTS mannose/fructose/sorbose transporter subunitIIC
	1925972	V -> M	796	C -> T	GTG -> ATG	441	SNP (transition)	Substitution	0.828	SSA_1937	ACP S-malonyltransferase
	1926053		715	G -> A		440	SNP (transition)	Truncation	0.845	SSA_1937	ACP S-malonyltransferase
∆fabG#22	1925975	G -> C	793	C -> A	GGT -> TGT	529	SNP (transversion)	Substitution	0.87	SSA_1937	ACP S-malonyltransferase
	1926491	E -> K	277	C -> T	GAA -> AAA	473	SNP (transition)	Substitution	0.894	SSA_1937	ACP S-malonyltransferase
∆fabG#23	1925044			C -> T		481	SNP (transition)		0.692	intergenic1887
	1926506	G -> C	262	C -> A	GGT -> TGT	412	SNP (transversion)	Substitution	0.689	SSA_1937	ACP S-malonyltransferase
∆fabG#24	68637		739	C -> T		95	SNP (transition)	Truncation	0.305	SSA_0067	acyltransferase
	1892754			(A)8 -> (A)7		74	Deletion (tandem repeat)		0.757	intergenic1851
	1910782		739			82	Insertion	Frame Shift	0.768	SSA_1918	PTS sugar transporter subunit IIB
	1926086	G -> R	682	C -> T	GGA -> AGA	96	SNP (transition)	Substitution	0.667	SSA_1937	ACP S-malonyltransferase
	1926088	V -> D	680	A -> T	GTC -> GAC	105	SNP (transversion)	Substitution	0.305	SSA_1937	ACP S-malonyltransferase
	1926157	K -> T	611	T -> G	AAG -> ACG	123	SNP (transversion)	Substitution	0.748	SSA_1937	ACP S-malonyltransferase
∆fabG#25	147317		1594	-C		83	Deletion	Frame Shift	0.795	SSA_0152	TraM recognition domain-containing protein
	970061	G -> C	175	G -> T	GGT -> TGT	108	SNP (transversion)	Substitution	0.741	SSA_0959	response regulator transcription factor
	1910254	G -> S	211	G -> A	GGC -> AGC	89	SNP (transition)	Substitution	0.831	SSA_1918	PTS sugar transporter subunit IIB
	1924815	Y -> C	221	T -> C	TAC -> TGC	84	SNP (transition)	Substitution	0.821	SSA_1935	beta-ketoacyl-ACP synthase II
	1925867	N -> D	901	T -> C	AAT -> GAT	87	SNP (transition)	Substitution	0.897	SSA_1937	ACP S-malonyltransferase
	1925942		826	T -> A		92	SNP (transversion)	Truncation	0.924	SSA_1937	ACP S-malonyltransferase
	2291909	A -> V	2327	G -> A	GCT -> GTT	58	SNP (transition)	Substitution	0.31	SSA_2282	type VII secretion protein EsaA
∆fabK#1	1138560			(A)6 -> (A)5		484	Deletion (tandem repeat)		0.994	intergenic1091
	1569441	R -> G	1174	G -> C	CGT -> GGT	559	SNP (transversion)	Substitution	0.989	SSA_1564	cell wall metabolism sensor histidine kise VicK
	1925116	G -> A	719	C -> G	GGC -> GCC	472	SNP (transversion)	Substitution	0.992	SSA_1936	3-oxoacyl-[acyl-carrier-protein] reductase
	1926619	Q -> P	149	T -> G	CAA -> CCA	623	SNP (transversion)	Substitution	0.992	SSA_1937	ACP S-malonyltransferase
	1926798	E -> K	937	C -> T	GAA -> AAA	374	SNP (transition)	Substitution	0.989	SSA_1938	enoyl-[acyl-carrier-protein] reductase FabK
∆fabK#2	971746	KI -> I	1196	(AAG)3 -> (AAG)2	AAG,ATT -> ATT	589	Deletion (tandem repeat)	Deletion	1	SSA_0960	HAMP domain-containing histidine kise
	1249603		1004	C -> T		536	SNP (transition)	Truncation	1	SSA_1225	branched-chain amino acid aminotransferase
	1926421	G -> D	347	C -> T	GGT -> GAT	589	SNP (transition)	Substitution	1	SSA_1937	ACP S-malonyltransferase
∆fabK#3	477165	G -> D	341	G -> A	GGT -> GAT	521	SNP (transition)	Substitution	0.369	SSA_0472	precorrin-3B C(17)-methyltransferase
	880581		978	C -> T	TTC -> TTT	454	SNP (transition)	None	0.388	SSA_0883	glycerate kise
	971748	I -> F	1198	A -> T	ATT -> TTT	381	SNP (transversion)	Substitution	0.646	SSA_0960	HAMP domain-containing histidine kise
	1415016	A -> S	55	C -> A	GCC -> TCC	436	SNP (transversion)	Substitution	0.628	SSA_1400	pyridoxamine kise
	1925893	R -> P	875	C -> G	CGC -> CCC	478	SNP (transversion)	Substitution	0.669	SSA_1937	ACP S-malonyltransferase
	1926137	A -> P	631	C -> G	GCA -> CCA	433	SNP (transversion)	Substitution	0.644	SSA_1937	ACP S-malonyltransferase
	1926507		261	T -> C	GCA -> GCG	460	SNP (transition)	None	0.659	SSA_1937	ACP S-malonyltransferase
	1926748	L -> P	20	A -> G	CTC -> CCC	473	SNP (transition)	Substitution	0.368	SSA_1937	ACP S-malonyltransferase
	1927733	M -> S	2		ATG -> AGC	494	Deletion	Start Codon Loss	0.67	SSA_1938	enoyl-[acyl-carrier-protein] reductase FabK
	1928184		942	A -> G	GGT -> GGC	465	SNP (transition)	None	0.363	SSA_1940	ketoacyl-ACP synthase III
	1928342	K -> E	784	T -> C	AAG -> GAG	397	SNP (transition)	Substitution	0.678	SSA_1940	ketoacyl-ACP synthase III
	2077870	Q -> R	476	T -> C	CAG -> CGG	472	SNP (transition)	Substitution	0.335	SSA_2073	isoprenyl transferase
	2224360	S -> F	872	G -> A	TCT -> TTT	431	SNP (transition)	Substitution	0.383	SSA_2221	polysaccharide biosynthesis protein
∆fabK#4	125694			C -> T		248	SNP (transition)		0.544	J1C87_00755	16S ribosomal RNA
	187733	Q -> R	788	A -> G	CAA -> CGA	245	SNP (transition)	Substitution	0.351	SSA_0181	glycosyltransferase
	680707	E -> K	214	G -> A	GAG -> AAG	287	SNP (transition)	Substitution	0.484	SSA_0695	TIGR02206 family membrane protein
	819608		857	(A)2 -> (A)3		206	Insertion (tandem repeat)	Frame Shift	0.316	SSA_0832	accessory Sec system protein translocase subunitSecY2
	1247951	H -> P	920	T -> G	CAC -> CCC	173	SNP (transversion)	Substitution	0.428	SSA_1223	30S ribosomal protein S1
	1415016	A -> S	55	C -> A	GCC -> TCC	205	SNP (transversion)	Substitution	0.605	SSA_1400	pyridoxamine kise
	1925893	R -> P	875	C -> G	CGC -> CCC	227	SNP (transversion)	Substitution	0.529	SSA_1937	ACP S-malonyltransferase
	1926137	A -> P	631	C -> G	GCA -> CCA	186	SNP (transversion)	Substitution	0.677	SSA_1937	ACP S-malonyltransferase
	1926507		261	T -> C	GCA -> GCG	186	SNP (transition)	None	0.548	SSA_1937	ACP S-malonyltransferase
	1928342	K -> E	784	T -> C	AAG -> GAG	214	SNP (transition)	Substitution	0.57	SSA_1940	ketoacyl-ACP synthase III
	1928534	S -> P	592	A -> G	TCA -> CCA	159	SNP (transition)	Substitution	0.465	SSA_1940	ketoacyl-ACP synthase III
∆fabK#5	125673			A -> T		257	SNP (transversion)		0.996	J1C87_00755	16S ribosomal RNA
	223115		35	(T)5 -> (T)4		177	Deletion (tandem repeat)	Frame Shift	1	SSA_0227	C B-type domain-containing protein
	‡903,363-909,828					133	Deletion	Frame Shift	1	SSA_0904	YSIRK-type sigl peptide-containing protein
	‡903,363-909,828					133	Deletion	Frame Shift	1	SSA_0905	YSIRK signal domain/LPXTG anchor domain surface protein CDS
	1267589	Y -> F	611	T -> A	TAT -> TTT	161	SNP (transversion)	Substitution	1	SSA_1241	orotidine-5'-phosphate decarboxylase
	1926711		57	C -> T	GGG -> GGA	185	SNP (transition)	None	1	SSA_1937	ACP S-malonyltransferase
	1926727	Q -> R	41	T -> C	CAG -> CGG	185	SNP (transition)	Substitution	1	SSA_1937	ACP S-malonyltransferase
	2263516		216	G -> A	CAC -> CAT	209	SNP (transition)	None	1	SSA_2264	lantibiotic ABC transporter permease
	2295888	P -> S	307	G -> A	CCT -> TCT	226	SNP (transition)	Substitution	1	SSA_2284	histidine--tR ligase
∆fabK#6	1812762			C -> T		150	SNP (transition)		0.7	intergenic1768
	1926296	N -> D	472	T -> C	AAC -> GAC	173	SNP (transition)	Substitution	0.711	SSA_1937	ACP S-malonyltransferase
	1926539	A -> T	229	C -> T	GCT -> ACT	174	SNP (transition)	Substitution	0.736	SSA_1937	ACP S-malonyltransferase
∆fabK#7	582482		675	(A)5 -> (A)6		172	Insertion (tandem repeat)	Frame Shift	0.959	SSA_0588	amino acid ABC transporter substrate-binding protein
	1769115		32	(T)7 -> (T)6		159	Deletion (tandem repeat)	Frame Shift	0.937	SSA_1780	site-specific tyrosine recombise XerD
	1926296	N -> D	472	T -> C	AAC -> GAC	188	SNP (transition)	Substitution	0.92	SSA_1937	ACP S-malonyltransferase
	1926720		48	A -> C	CTT -> CTG	159	SNP (transversion)	None	0.931	SSA_1937	ACP S-malonyltransferase
	1927898		198	A -> G	GTT -> GTC	167	SNP (transition)	None	0.946	SSA_1939	acyl carrier protein
	1927940		156	T -> C	CAA -> CAG	148	SNP (transition)	None	0.926	SSA_1939	acyl carrier protein
	1928321	K -> E	805	T -> C	AAA -> GAA	148	SNP (transition)	Substitution	0.946	SSA_1940	ketoacyl-ACP synthase III
	1928344	K -> R	782	T -> C	AAG -> AGG	156	SNP (transition)	Substitution	0.942	SSA_1940	ketoacyl-ACP synthase III
∆fabK#8	878553		306	C -> T	ATC -> ATT	156	SNP (transition)	None	0.955	SSA_0881	hypothetical protein
	1561459	A -> V	581	G -> A	GCT -> GTT	189	SNP (transition)	Substitution	0.958	SSA_1557	sigl recognition particle-docking protein FtsY
	1926181	G -> V	587	C -> A	GGA -> GTA	189	SNP (transversion)	Substitution	0.958	SSA_1937	ACP S-malonyltransferase
∆fabK#9	114341	G -> S	163	G -> A	GGC -> AGC	289	SNP (transition)	Substitution	0.512	SSA_2391	type Z 30S ribosomal protein S14
	194392	D -> N	442	G -> A	GAC -> AAC	264	SNP (transition)	Substitution	0.345	SSA_0191	class I SAM-dependent methyltransferase
	641316		489	G -> A	CGG -> CGA	236	SNP (transition)	None	0.5	SSA_0655	cell division protein FtsA
	1865472	A -> T	484	C -> T	GCT -> ACT	253	SNP (transition)	Substitution	0.49	SSA_1868	amino acid ABC transporter permease
	1926247	V -> A	521	A -> G	GTA -> GCA	222	SNP (transition)	Substitution	0.505	SSA_1937	ACP S-malonyltransferase
	1926310	V -> A	458	A -> G	GTA -> GCA	269	SNP (transition)	Substitution	0.316	SSA_1937	ACP S-malonyltransferase
	1926544	L -> P	224	A -> G	CTC -> CCC	268	SNP (transition)	Substitution	0.545	SSA_1937	ACP S-malonyltransferase
	1926586	T -> M	182	G -> A	ACG -> ATG	289	SNP (transition)	Substitution	0.55	SSA_1937	ACP S-malonyltransferase
	1927741			T -> C		253	SNP (transition)		0.53	intergenic1890
	1928136			T -> C		258	SNP (transition)		0.368	intergenic1891
	1928175	W -> C	951	C -> A	TGG -> TGT	290	SNP (transversion)	Substitution	0.328	SSA_1940	ketoacyl-ACP synthase III
∆fabK#10	256983		480	C -> T	AAG -> AAA	383	SNP (transition)	None	0.995	SSA_0261	metal ABC transporter permease
	1248347		524			317	Deletion	Frame Shift	1	SSA_1223	30S ribosomal protein S1
	1627995			G -> T		361	SNP (transversion)		0.992	intergenic1583
	1926733	G -> E	35	C -> T	GGA -> GAA	372	SNP (transition)	Substitution	0.997	SSA_1937	ACP S-malonyltransferase
∆fabK#11	755734	R -> H	1088	G -> A	CGT -> CAT	270	SNP (transition)	Substitution	0.981	SSA_0773	phosphoenolpyruvate--protein phosphotransferase
	1926715	M -> K	53	A -> T	ATG -> AAG	241	SNP (transversion)	Substitution	0.988	SSA_1937	ACP S-malonyltransferase
	2289720	G -> V	887	C -> A	GGC -> GTC	394	SNP (transversion)	Substitution	0.995	SSA_2278	type VII secretion protein EssB
∆fabK#12	970539	Y -> C	653	A -> G	TAC -> TGC	87	SNP (transition)	Substitution	0.943	SSA_0959	response regulator transcription factor
	1166341			A -> G		64	SNP (transition)		0.859	intergenic1116
	1620161			G -> A		106	SNP (transition)		0.896	intergenic1574
	1722241	A -> V	62	G -> A	GCA -> GTA	90	SNP (transition)	Substitution	0.878	SSA_1734	magnesium-translocating P-type ATPase
	1910254	G -> S	211	G -> A	GGC -> AGC	106	SNP (transition)	Substitution	0.991	SSA_1918	PTS sugar transporter subunit IIB
	1926040	L -> P	728	A -> G	CTT -> CCT	94	SNP (transition)	Substitution	0.862	SSA_1937	ACP S-malonyltransferase
∆fabK#13	917375		6009	A -> G	CCA -> CCG	90	SNP (transition)	None	0.689	SSA_0906	YSIRK-type sigl peptide-containing protein
	970202		316	G -> T		85	SNP (transversion)	Truncation	0.729	SSA_0959	response regulator transcription factor
	1910576	T -> I	533	C -> T	ACA -> ATA	95	SNP (transition)	Substitution	0.747	SSA_1918	PTS sugar transporter subunit IIB
	1924690		346	C -> A		91	SNP (transversion)	Truncation	0.615	SSA_1935	beta-ketoacyl-ACP synthase II
	1926052	R -> L	716	C -> A	CGA -> CTA	77	SNP (transversion)	Substitution	0.312	SSA_1937	ACP S-malonyltransferase
	1926635		133	G -> A		89	SNP (transition)	Truncation	0.742	SSA_1937	ACP S-malonyltransferase
	1926798	E -> K	937	C -> T	GAA -> AAA	76	SNP (transition)	Substitution	0.724	SSA_1938	enoyl-[acyl-carrier-protein] reductase FabK
	1927832			A -> G		102	SNP (transition)		0.716	intergenic1890
	1928098			A -> G		122	SNP (transition)		0.721	intergenic1891
∆fabH#1	763595	G -> E	986	G -> A	GGA -> GAA	550	SNP (transition)	Substitution	1	SSA_0778	glycogen synthase GlgA
	814111		4860	A -> C	AAA -> AAC	227	SNP (transversion)	Substitution	1	SSA_0829	accessory Sec-dependent serine-rich glycoproteidhesin
∆fabH#2	1088753	Q -> K	301	C -> A	CAG -> AAG	371	SNP (transversion)	Substitution	0.798	SSA_1067	GT family N-acetyltransferase
	1920018	G -> C	526	C -> A	GGT -> TGT	443	SNP (transversion)	Substitution	0.65	SSA_1930	acetyl-CoA carboxylase carboxyl transferase subunit alpha
	1922387	G -> S	484	C -> T	GGC -> AGC	446	SNP (transition)	Substitution	0.798	SSA_1932	acetyl-CoA carboxylase biotin carboxylase subunit
	2153034		58	(T)6 -> (T)7		406	Insertion (tandem repeat)	Frame Shift	0.677	SSA_2150	GlsB/YeaQ/YmgE family stress response membrane protein
∆fabH#3	661865	A -> P	355	G -> C	GCT -> CCT	399	SNP (transversion)	Substitution	0.584	SSA_0677	TlyA family rR (cytidine-2'-O)-methyltransferase
	1110552	A -> P	937	G -> C	GCA -> CCA	444	SNP (transversion)	Substitution	1	SSA_1090	ROK family glucokise
	1920207	G -> S	337	C -> T	GGT -> AGT	451	SNP (transition)	Substitution	1	SSA_1930	acetyl-CoA carboxylase carboxyl transferase subunit alpha
∆fabH#4	1211737	G -> E	1124	C -> T	GGA -> GAA	378	SNP (transition)	Substitution	0.55	SSA_1182	methylenetetrahydrofolate--tR-(uracil(54)- C(5))-methyltransferase (FADH(2)-oxidizing) TrmFO
	1323655			A -> C		486	SNP (transversion)		0.994	intergenic1274
	1645889		594	G -> A	ATC -> ATT	452	SNP (transition)	None	0.996	SSA_1642	bifunctiol UDP-N-acetylglucosamine diphosphorylase/glucosamine-1-phosphate N-acetyltransferase GlmU
	1922297	F -> L	574	A -> G	TTT -> CTT	364	SNP (transition)	Substitution	0.407	SSA_1932	acetyl-CoA carboxylase biotin carboxylase subunit
	1922843	R -> C	28	G -> A	CGT -> TGT	472	SNP (transition)	Substitution	0.985	SSA_1932	acetyl-CoA carboxylase biotin carboxylase subunit
	1927629	G -> S	106	C -> T	GGT -> AGT	401	SNP (transition)	Substitution	1	SSA_1938	enoyl-[acyl-carrier-protein] reductase FabK
	1929159		401	(T)4 -> (T)3		361	Deletion (tandem repeat)	Frame Shift	0.997	SSA_1941	MarR family transcriptiol regulator
	2384764	G -> S	1174	C -> T	GGT -> AGT	483	SNP (transition)	Substitution	0.308	SSA_2374	IMP dehydrogese
	22,738-125,834, duplication( J1C87_00095 to J1C87_00755)
∆fabH#5	205504	A -> P	739	G -> C	GCG -> CCG	432	SNP (transversion)	Substitution	1	SSA_0205	HAMP domain-containing histidine kise
	1323699			G -> T		390	SNP (transversion)		0.997	intergenic1274
	1472342		1173	T -> A	GCA -> GCT	419	SNP (transversion)	None	0.998	SSA_1464	3-phosphoshikimate 1-carboxyvinyltransferase
	1552561	V -> G	419	A -> C	GTC -> GGC	431	SNP (transversion)	Substitution	0.872	SSA_1547	HPr kise/phosphorylase
	1922836	E -> V	35	T -> A	GAA -> GTA	499	SNP (transversion)	Substitution	0.78	SSA_1932	acetyl-CoA carboxylase biotin carboxylase subunit
	1927863			T -> C		456	SNP (transition)		0.996	intergenic1890
	1929490	S -> G	70	T -> C	AGC -> GGC	465	SNP (transition)	Substitution	1	SSA_1941	MarR family transcriptiol regulator
	1929780	S -> L	713	G -> A	TCG -> TTG	447	SNP (transition)	Substitution	1	SSA_1942	enoyl-CoA hydratase
	1929884		609	T -> C	AAA -> AAG	476	SNP (transition)	None	1	SSA_1942	enoyl-CoA hydratase
∆fabH#6	1247792		1079	(T)5 -> (T)4		345	Deletion (tandem repeat)	Frame Shift	1	SSA_1223	30S ribosomal protein S1
	1282610			T -> C		182	insertion		0.582	intergenic1228
	1327656	G -> S	613	C -> T	GGC -> AGC	291	SNP (transition)	Substitution	1	SSA_1307	TrkH family potassium uptake protein
	1552561	V -> G	419	A -> C	GTC -> GGC	331	SNP (transversion)	Substitution	1	SSA_1547	HPr kise/phosphorylase
	1817459	G -> D	875	G -> A	GGC -> GAC	335	SNP (transition)	Substitution	1	SSA_1826	glycerol kise GlpK
	22,738-125,834, duplication( J1C87_00095 to J1C87_00755)
∆fabH#7	157838			A -> G		323	SNP (transition)		0.947	intergenic189
	176380	I -> V	2347	A -> G	ATT -> GTT	407	SNP (transition)	Substitution	0.931	SSA_0134	penicillin-binding protein PBP1B
	335255		78	A -> G	CGT -> CGC	337	SNP (transition)	None	0.893	SSA_0338	hydroxymethylglutaryl-CoA synthase
	497375	T -> A	145	A -> G	ACC -> GCC	412	SNP (transition)	Substitution	0.917	SSA_0495	ABC transporter ATP-binding protein
	529082		795	A -> G	GTA -> GTG	473	SNP (transition)	None	0.915	SSA_0530	ethanolamine utilization protein EutH
	587575			A -> G		362	SNP (transition)		0.964	intergenic608
	†598908		13	A -> G	TTG -> CTG	408	SNP (transition)	None	0.919	SSA_0607	FtsX-like permease family protein
	†598908	L -> P	1271	A -> G	CTT -> CCT	408	SNP (transition)	Substitution	0.919	SSA_0608	MFS transporter
	723807	D -> G	677	A -> G	GAT -> GGT	397	SNP (transition)	Substitution	0.924	SSA_0739	carbamate kise
	736685		471	G -> A	CAG -> CAA	369	SNP (transition)	None	0.997	SSA_0752	O-methyltransferase
	1670029		66	C -> T	CTG -> CTA	362	SNP (transition)	None	1	SSA_1668	class Ib ribonucleoside-diphosphate reductase assembly flavoprotein NrdI
	1775848	T -> A	124	A -> G	ACT -> GCT	380	SNP (transition)	Substitution	0.932	SSA_1791	acylphosphatase
	1926544	L -> P	224	A -> G	CTC -> CCC	400	SNP (transition)	Substitution	0.905	SSA_1937	ACP S-malonyltransferase
	1967648		1245	A -> G	GGT -> GGC	372	SNP (transition)	None	0.914	SSA_1970	acetolactate synthase large subunit
	2045780		735	A -> G	AAT -> AAC	347	SNP (transition)	None	0.925	SSA_2039	APC family permease
	2125659	F -> L	3223	A -> G	TTT -> CTT	331	SNP (transition)	Substitution	0.955	SSA_2121	C B-type domain-containing protein
	2296013	V -> A	182	A -> G	GTG -> GCG	348	SNP (transition)	Substitution	0.934	SSA_2284	histidine--tR ligase
∆fabH#8	1237825		378	C -> A	CGC -> CGA	297	SNP (transversion)	None	1	SSA_1212	ribose-phosphate diphosphokise
	1865472	A -> T	484	C -> T	GCT -> ACT	364	SNP (transition)	Substitution	1	SSA_1868	amino acid ABC transporter permease
	1927886	E -> D	210	T -> A	GAA -> GAT	392	SNP (transversion)	Substitution	1	SSA_1939	acyl carrier protein
	1929241	K -> E	319	T -> C	AAG -> GAG	396	SNP (transition)	Substitution	0.997	SSA_1941	MarR family transcriptiol regulator
	2114550			C -> G		349	SNP (transversion)		0.854	intergenic2062
∆fabH#9	125718			T -> C		456	SNP (transition)		1	intergenic151
	125733			A -> G		441	SNP (transition)		1	intergenic151
	125846			G -> C		325	SNP (transversion)		1	intergenic152
	125927			T -> A		331	SNP (transversion)		0.997	intergenic152
	539274			G -> A		287	SNP (transition)		1	intergenic559
	1249217					286	deletion		0.955	intergenic1200
	1922704	S -> F	167	G -> A	TCC -> TTC	386	SNP (transition)	Substitution	0.995	SSA_1932	acetyl-CoA carboxylase biotin carboxylase subunit
	2186762	N -> T	503	T -> G	AAC -> ACC	367	SNP (transversion)	Substitution	1	SSA_2185	adenylosuccite synthase
∆fabH#10	218225	R -> S	334	C -> A	CGT -> AGT	420	SNP (transversion)	Substitution	1	SSA_0220	PTS sugar transporter subunit IIB
	849195	P -> S	505	C -> T	CCA -> TCA	488	SNP (transition)	Substitution	1	SSA_0859	triose-phosphate isomerase
	1560153	G -> D	1163	G -> A	GGC -> GAC	458	SNP (transition)	Substitution	1	SSA_1555	glucose-6-phosphate dehydrogese
∆fabH#11	1932027		1285			194 -> 227	Substitution	Truncation	0.402	SSA_1943	aspartate kise
	2183626	W -> R	853	A -> G	TGG -> CGG	401	SNP (transition)	Substitution	0.676	SSA_2183	glucose-6-phosphate isomerase
	2289037		294	(C)5 -> (C)6		453	Insertion (tandem repeat)	Frame Shift	0.589	SSA_2277	type VII secretion protein EssC
∆fabH#12	884976			A -> G		282	SNP (transition)		0.677	intergenic884
	1247793		1079	(T)5 -> (T)6		462	Insertion (tandem repeat)	Frame Shift	0.673	SSA_1223	30S ribosomal protein S1
	1909810			(T)5 -> (T)4		310	Deletion (tandem repeat)		0.461	intergenic1870
	1926181	G -> V	587	C -> A	GGA -> GTA	437	SNP (transversion)	Substitution	0.995	SSA_1937	ACP S-malonyltransferase
∆fabH#13	22991	A -> V	254	C -> T	GCT -> GTT	481	SNP (transition)	Substitution	1	SSA_0017	rod shape-determining protein MreC
	24848	A -> T	727	G -> A	GCT -> ACT	658	SNP (transition)	Substitution	1	SSA_0019	CHAP domain-containing protein
	306327	A -> T	1297	G -> A	GCA -> ACA	451	SNP (transition)	Substitution	1	SSA_0307	type I glutamate--ammonia ligase
	964857	E -> D	1590	A -> C	GAA -> GAC	426	SNP (transversion)	Substitution	0.516	SSA_0956	LPXTG cell wall anchor domain-containing protein
	1392852		1098	C -> T	ATC -> ATT	582	SNP (transition)	None	1	SSA_1373	ABC-F family ATP-binding cassette domain-containing protein
	1782048	W -> C	465	C -> G	TGG -> TGC	423	SNP (transversion)	Substitution	1	SSA_1798	GT family N-acetyltransferase
	1927988		108	C -> T	TTG -> TTA	669	SNP (transition)	None	1	SSA_1939	acyl carrier protein
	1931953		1210	GC -> CCT		311 -> 323	deletion	Frame Shift	0.9	SSA_1943	aspartate kise
∆fabH#14	62130	P -> A	727	C -> G	CCT -> GCT	1657	SNP (transversion)	Substitution	0.396	SSA_0060	SIS domain-containing protein
	110085	P -> S	406	C -> T	CCA -> TCA	1640	SNP (transition)	Substitution	0.999	SSA_0110	50S ribosomal protein L2
	460202	S -> R	243	G -> T	AGC -> AGA	573	SNP (transversion)	Substitution	0.92	SSA_0455	sucrose-6-phosphate hydrolase
	22,738-125,834, duplication( J1C87_00095 to J1C87_00755)
∆fabH#15	1922873			T -> G		518	SNP (transversion)		0.971	intergenic1884
	1929592			T -> C		630	SNP (transition)		1	intergenic1893
∆fabH#16	1605997	H -> Y	238	G -> A	CAT -> TAT	489	SNP (transition)	Substitution	0.998	SSA_1597	hypothetical protein
	1650783	Q -> R	104	T -> C	CAG -> CGG	549	SNP (transition)	Substitution	1	SSA_1649	glycerophosphodiester phosphodiesterase
	2114411	F -> I	28	A -> T	TTC -> ATC	792	SNP (transversion)	Substitution	1	SSA_2108	type I glyceraldehyde-3-phosphate dehydrogese
∆fabH#17	358456		66	A -> G	ATT -> ATC	797	SNP (transition)	None	1	SSA_0364	serine/threonine transporter SstT
	755218	H -> R	572	A -> G	CAC -> CGC	964	SNP (transition)	Substitution	0.427	SSA_0773	phosphoenolpyruvate--protein phosphotransferase
	1926544	L -> P	224	A -> G	CTC -> CCC	908	SNP (transition)	Substitution	1	SSA_1937	ACP S-malonyltransferase
	1929128		432	T -> C	AAA -> AAG	1086	SNP (transition)	None	1	SSA_1941	MarR family transcriptiol regulator
∆fabH#18	1497961		785	C -> T		253	SNP (transition)	Truncation	1	SSA_1490	YihY/virulence factor BrkB family protein
	1719516	P -> L	29	G -> A	CCA -> CTA	230	SNP (transition)	Substitution	1	SSA_1732	uracil phosphoribosyltransferase
	1927772			A -> G		336	SNP (transition)		1	intergenic1890
	2114114	H -> Y	325	G -> A	CAC -> TAC	286	SNP (transition)	Substitution	0.745	SSA_2108	type I glyceraldehyde-3-phosphate dehydrogese
∆pfkA#1	174263	A -> V	230	C -> T	GCA -> GTA	266	SNP (transition)	Substitution	1	SSA_0134	penicillin-binding protein PBP1B
	944669	L -> P	1172	T -> C	CTG -> CCG	151	SNP (transition)	Substitution	1	SSA_0932	DUF2130 domain-containing protein
	1099604		22	C -> T		141	SNP (transition)	Truncation	1	SSA_1080	DeoR/GlpR transcriptiol regulator
	1110540	G -> S	925	G -> A	GGC -> AGC	133	SNP (transition)	Substitution	1	SSA_1090	ROK family glucokise
∆pfkA#2	228708		952			580	Deletion	Frame Shift	1	SSA_0231	DUF308 domain-containing protein
	650427	L -> M	109	C -> A	CTG -> ATG	399	SNP (transversion)	Substitution	0.281	SSA_0663	GT family N-acetyltransferase
	1055715			T -> G		148	SNP (transversion)		0.176	intergenic1022
	1099811		229	C -> T		290	SNP (transition)	Truncation	1	SSA_1080	DeoR/GlpR transcriptiol regulator
	1110358	L -> R	743	T -> G	CTA -> CGA	365	SNP (transversion)	Substitution	1	SSA_1090	ROK family glucokise
	1142400	T -> N	614	C -> A	ACC -> AAC	280	SNP (transversion)	Substitution	0.636	SSA_1113	response regulator transcription factor
	1644305	F -> V	226	A -> C	TTT -> GTT	201	SNP (transversion)	Substitution	0.109	SSA_1640	cell wall synthase accessory phosphoprotein MacP
∆pfkA#3	835221	R -> C	3100	C -> T	CGT -> TGT	338	SNP (transition)	Substitution	0.92	SSA_0846	D polymerase III subunit alpha
	836440			T -> C		339	SNP (transition)		0.926	intergenic844
	837139		657	T -> C	ATT -> ATC	401	SNP (transition)	None	0.928	SSA_0848	pyruvate kise
	1100598	K -> N	276	G -> T	AAG -> AAT	306	SNP (transversion)	Substitution	0.928	SSA_1081	1-phosphofructokise
	1109836	G -> E	221	G -> A	GGA -> GAA	234	SNP (transition)	Substitution	0.915	SSA_1090	ROK family glucokise
∆pfkA#4	125846			G -> C		342	SNP (transversion)		0.673	intergenic152
	564309	M -> I	591	G -> A	ATG -> ATA	305	SNP (transition)	Substitution	0.997	SSA_0568	aspartate--tR ligase
	836705	A -> T	223	G -> A	GCA -> ACA	322	SNP (transition)	Substitution	1	SSA_0848	pyruvate kise
	1101080	A -> V	758	C -> T	GCT -> GTT	296	SNP (transition)	Substitution	1	SSA_1081	1-phosphofructokise
	1110008	QPDVV -> H	393		CAG,CCT,GAT,GTT,GTC -> CAC	209	Deletion	Deletion	1	SSA_1090	ROK family glucokise
	1414047		177	C -> T	GCG -> GCA	251	SNP (transition)	None	1	SSA_1399	ECF transporter S component
	2117980	T -> A	7	T -> C	ACA -> GCA	348	SNP (transition)	Substitution	1	SSA_2111	30S ribosomal protein S12
	2159972	G -> S	418	C -> T	GGT -> AGT	405	SNP (transition)	Substitution	1	SSA_2157	D repair protein RadA
∆pfkA#5	835006	D -> A	2885	A -> C	GAT -> GCT	324	SNP (transversion)	Substitution	0.827	SSA_0846	D polymerase III subunit alpha
	835054	Y -> C	2933	A -> G	TAC -> TGC	324	SNP (transition)	Substitution	0.852	SSA_0846	D polymerase III subunit alpha
	835152	G -> S	3031	G -> A	GGC -> AGC	380	SNP (transition)	Substitution	0.892	SSA_0846	D polymerase III subunit alpha
	835326	R -> C	3205	C -> T	CGT -> TGT	323	SNP (transition)	Substitution	0.882	SSA_0846	D polymerase III subunit alpha
	835351			A -> G		339	SNP (transition)		0.885	intergenic843
	835381			A -> G		363	SNP (transition)		0.882	intergenic843
	836810	T -> A	328	A -> G	ACT -> GCT	379	SNP (transition)	Substitution	0.876	SSA_0848	pyruvate kise
	1100010		428			280	deletion	Frame Shift	0.879	SSA_1080	DeoR/GlpR transcriptiol regulator
	1100596	K -> E	274	A -> G	AAG -> GAG	280	SNP (transition)	Substitution	0.871	SSA_1081	1-phosphofructokise
	1100834	L -> S	512	T -> C	TTA -> TCA	300	SNP (transition)	Substitution	0.927	SSA_1081	1-phosphofructokise
	1637832	D -> Y	1231	C -> A	GAT -> TAT	346	SNP (transversion)	Substitution	0.818	SSA_1634	isopeptide-forming domain-containing fimbrial protein
	1897664		339	G -> A	ACC -> ACT	315	SNP (transition)	None	0.857	SSA_1900	transcription termition/antitermition protein NusA
∆pfkA#6	917315		5949	G -> A	>285 bp insertion	174	SNP (transition)	None	1	SSA_0906	YSIRK-type sigl peptide-containing protein
	1110186	A -> T	571	G -> A	GCG -> ACG	299	SNP (transition)	Substitution	0.96	SSA_1090	ROK family glucokise
	1123928	A -> T	1960	G -> A	GCT -> ACT	354	SNP (transition)	Substitution	0.398	SSA_1100	type I secretion system permease/ATPase
	1407925		193	(T)9 -> (T)10		383	Insertion (tandem repeat)	Frame Shift	0.982	SSA_1390	hypothetical protein
	1910737	K -> E	694	A -> G	AAA -> GAA	443	SNP (transition)	Substitution	0.968	SSA_1918	PTS sugar transporter subunit IIB
	2045732	F -> L	783	G -> T	TTC -> TTA	503	SNP (transversion)	Substitution	0.362	SSA_2039	APC family permease
∆pfkA#7	64671	T -> M	1013	C -> T	ACG -> ATG	588	SNP (transition)	Substitution	0.998	SSA_0062	galactose mutarotase
	689142	I -> N	1610	T -> A	ATC -> AAC	477	SNP (transversion)	Substitution	1	SSA_0702	aconitate hydratase Ac
	1100036		518			260	Insertion	Frame Shift	1	SSA_1080	DeoR/GlpR transcriptiol regulator
	1110362		747			466	Insertion	Frame Shift	0.721	SSA_1090	ROK family glucokise
	1110540	G -> S	925	G -> A	GGC -> AGC	396	SNP (transition)	Substitution	0.301	SSA_1090	ROK family glucokise
	1543819		989	(A)8 -> (A)7		511	Deletion (tandem repeat)	Frame Shift	1	SSA_1533	glutathione-disulfide reductase
∆pfkA#8	509700	A -> T	988	G -> A	GCT -> ACT	209	SNP (transition)	Substitution	0.388	SSA_0508	haloacid dehalogese-like hydrolase
	1002571		159	C -> T	CAG -> CAA	179	SNP (transition)	None	0.62	SSA_1000	LacI family D-binding transcriptiol regulator
	1057046		1228	C -> T		157	SNP (transition)	Truncation	0.726	SSA_1039	ABC transporter ATP-binding protein
	1058029		683	(A)3 -> (A)2		119	Deletion (tandem repeat)	Frame Shift	0.37	SSA_1040	ABC transporter permease
	1099742	G -> C	160	G -> T	GGT -> TGT	150	SNP (transversion)	Substitution	0.667	SSA_1080	DeoR/GlpR transcriptiol regulator
	1100596	K -> E	274	A -> G	AAG -> GAG	132	SNP (transition)	Substitution	0.576	SSA_1081	1-phosphofructokise
	1101100	V -> L	778	G -> C	GTC -> CTC	132	SNP (transversion)	Substitution	0.561	SSA_1081	1-phosphofructokise
	1109827	G -> V	212	G -> T	GGA -> GTA	127	SNP (transversion)	Substitution	0.307	SSA_1090	ROK family glucokise
	1284749		344	G -> T		137	SNP (transversion)	Truncation	0.365	SSA_1256	D-dependent protein deacylase
	1742765		1044	C -> T		184	SNP (transition)	Truncation	0.418	SSA_1752	PTS system trehalose-specific EIIBC component
	1771217	R -> Q	680	C -> T	CGG -> CAG	158	SNP (transition)	Substitution	1	SSA_1784	glutamate racemase
	1910597	V -> A	554	T -> C	GTA -> GCA	185	SNP (transition)	Substitution	1	SSA_1918	PTS sugar transporter subunit IIB
	2364936	S -> Y	215	G -> T	TCC -> TAC	178	SNP (transversion)	Substitution	0.36	SSA_2354	HAD family phosphatase
∆pfkA#9	137950	P -> L	491	G -> A	CCA -> CTA	184	SNP (transition)	Substitution	0.315	SSA_0144	TetR/AcrR family transcriptiol regulator
	836727	K -> R	245	A -> G	AAA -> AGA	145	SNP (transition)	Substitution	0.324	SSA_0848	pyruvate kise
	1099709	L -> V	127	C -> G	CTG -> GTG	131	SNP (transversion)	Substitution	0.321	SSA_1080	DeoR/GlpR transcriptiol regulator
	1099749	A -> D	167	C -> A	GCC -> GAC	133	SNP (transversion)	Substitution	0.549	SSA_1080	DeoR/GlpR transcriptiol regulator
	1110046	G -> D	431	G -> A	GGC -> GAC	154	SNP (transition)	Substitution	0.448	SSA_1090	ROK family glucokise
	1110046	G -> V	431	G -> T	GGC -> GTC	154	SNP (transversion)	Substitution	0.377	SSA_1090	ROK family glucokise
∆pfkA#10	1497213		574	(T)8 -> (T)7		110	Deletion (tandem repeat)	Frame Shift	0.464	SSA_1489	hypothetical protein
	151554		304	G -> T		213	SNP (transversion)	Truncation	0.746	SSA_0156	ATP-dependent Clp protease ATP-binding subunit
	1057262		1444	C -> T		140	SNP (transition)	Truncation	0.75	SSA_1039	ABC transporter ATP-binding protein
	1100492	G -> A	170	G -> C	GGC -> GCC	169	SNP (transversion)	Substitution	0.414	SSA_1081	1-phosphofructokise
	1109814		199	G -> T		151	SNP (transversion)	Truncation	0.854	SSA_1090	ROK family glucokise
	1581999	S -> N	182	C -> T	AGC -> AAC	166	SNP (transition)	Substitution	0.301	SSA_1576	catabolite control protein A
	1910254	G -> S	211	G -> A	GGC -> AGC	158	SNP (transition)	Substitution	0.987	SSA_1918	PTS sugar transporter subunit IIB
∆dpck#1	774024	P -> L	944	C -> T	CCA -> CTA	477	SNP (transition)	Substitution	1	SSA_0788	F1Fo ATP synthase subunit beta
	970012		126			416	Insertion	Frame Shift	0.952	SSA_0959	response regulator transcription factor
	1307354		114	T -> C	TTA -> TTG	315	SNP (transition)	None	1	SSA_1285	hypothetical protein
	1307366		102	T -> C	AAA -> AAG	318	SNP (transition)	None	1	SSA_1285	hypothetical protein
	1307375		93	T -> C	AGA -> AGG	343	SNP (transition)	None	1	SSA_1285	hypothetical protein
	1590979	L -> W	107	A -> C	TTG -> TGG	444	SNP (transversion)	Substitution	0.883	SSA_1587	metallophosphoesterase family protein
	1865538	A -> T	418	C -> T	GCG -> ACG	545	SNP (transition)	Substitution	0.664	SSA_1868	amino acid ABC transporter permease
	1919972	A -> V	572	G -> A	GCG -> GTG	505	SNP (transition)	Substitution	0.998	SSA_1930	acetyl-CoA carboxylase carboxyl transferase subunit alpha
∆dpck#2	183314	R -> G	2866	C -> G	CGT -> GGT	440	SNP (transversion)	Substitution	0.875	SSA_0177	D-directed R polymerase subunit beta'
	543978			deletion -17 to -58 upstream of acpS, determined by Sanger sequencing		90	Deletion		0.833	intergenic562
	1069122	A -> S	136	C -> A	GCC -> TCC	285	SNP (transversion)	Substitution	1	SSA_1052	hypothetical protein
	1137081	K -> R	1319	A -> G	AAG -> AGG	333	SNP (transition)	Substitution	1	SSA_1109	ABC transporter ATP-binding protein
	1357970	A -> V	401	G -> A	GCG -> GTG	338	SNP (transition)	Substitution	1	SSA_1340	zinc ABC transporter substrate-binding protein
	1534988		195	T -> C	ATT -> ATC	333	SNP (transition)	None	1	SSA_1525	glycoside hydrolase family 25 protein
	1669050	T -> K	179	G -> T	ACA -> AAA	346	SNP (transversion)	Substitution	1	SSA_1666	LPXTG cell wall anchor domain-containing protein
	1937800		790	(T)6 -> (T)7		376	Insertion (tandem repeat)	Frame Shift	0.883	SSA_1944	ABC transporter ATP-binding protein
	2182537	G -> V	458	C -> A	GGC -> GTC	354	SNP (transversion)	Substitution	1	SSA_2182	hypothetical protein
∆dpck#3	543973			G -> A		483	SNP (transition)		0.998	intergenic562
	1091125		339	C -> G		492	SNP (transversion)	Truncation	0.86	SSA_1070	RluA family pseudouridine synthase
	1590923		163	G -> A		447	SNP (transition)	Truncation	0.864	SSA_1587	metallophosphoesterase family protein
	1614451		804	A -> G	CCT -> CCC	521	SNP (transition)	None	1	SSA_1607	D-formamidopyrimidine glycosylase
	1945042	D -> N	1309	C -> T	GAC -> AAC	628	SNP (transition)	Substitution	1	SSA_1949	peptide ABC transporter substrate-binding protein
∆dpck#4	84627	E -> K	322	C -> T	GAA -> AAA	643	SNP (transition)	Substitution	0.759	SSA_0081	MurR/RpiR family transcriptiol regulator
	125292			C -> G		1377	SNP (transversion)		1	J1C87_00755	16S ribosomal RNA
	228708		952			613	Deletion	Frame Shift	1	SSA_0231	DUF308 domain-containing protein
	774000	A -> E	920	C -> A	GCG -> GAG	921	SNP (transversion)	Substitution	0.995	SSA_0788	F1Fo ATP synthase subunit beta
	997011	L -> I	277	C -> A	CTT -> ATT	530	SNP (transversion)	Substitution	0.996	SSA_0994	Type 1 glutamine amidotransferase-like domain-containing protein
	1113166		786	(G)3 -> (G)4		759	Insertion (tandem repeat)	Frame Shift	0.727	SSA_1093	ATP-dependent Clp protease ATP-binding subunit ClpX
	1920805	Y -> C	599	T -> C	TAT -> TGT	807	SNP (transition)	Substitution	0.999	SSA_1931	acetyl-CoA carboxylase carboxyltransferase subunit beta
∆dpck#5	228708		952			491	Deletion	Frame Shift	1	SSA_0231	DUF308 domain-containing protein
	543978			deletion -17 to -58 upstream of acpS, determined by Sanger sequencing		570	Deletion		0.718	intergenic562
	997011	L -> I	277	C -> A	CTT -> ATT	336	SNP (transversion)	Substitution	1	SSA_0994	Type 1 glutamine amidotransferase-like domain-containing protein
	1440646	A -> V	23	G -> A	GCC -> GTC	569	SNP (transition)	Substitution	0.996	SSA_1431	cystathionine beta-lyase
	1504410			G -> T		246	SNP (transversion)		0.581	intergenic1459
	1552492	G -> E	488	C -> T	GGA -> GAA	706	SNP (transition)	Substitution	0.977	SSA_1547	HPr kise/phosphorylase
	1590841		246	-> TGGGA		883	Insertion	Frame Shift	0.959	SSA_1587	metallophosphoesterase family protein
∆dpck#6	246193		1983	C -> A		330	SNP (transversion)	Truncation	0.755	SSA_0250	bifunctiol (p)ppGpp synthetase/guanosine-3',5'-bis(diphosphate) 3'-pyrophosphohydrolase
	543973			G -> T		406	SNP (transversion)		1	intergenic562
	605334	L -> F	1444	C -> T	CTC -> TTC	522	SNP (transition)	Substitution	1	SSA_0613	KxYKxGKxW sigl peptide domain-containing protein
	1249209			C -> A		283	SNP (transversion)		0.65	intergenic1200
	2116687	W -> C	156	C -> A	TGG -> TGT	483	SNP (transversion)	Substitution	0.321	SSA_2109	elongation factor G
∆dpck#7	183853	F -> L	3405	C -> A	TTC -> TTA	410	SNP (transversion)	Substitution	1	SSA_0177	D-directed R polymerase subunit beta'
	209346		285	G -> C	GTC -> GTG	614	SNP (transversion)	None	1	SSA_0209	glutamyl aminopeptidase
	543964					221 -> 222			0.9	intergenic562
	1253139		93	C -> T	CCG -> CCA	347	SNP (transition)	None	1	SSA_1226	D topoisomerase IV subunit A
	1552283	E -> K	697	C -> T	GAG -> AAG	362	SNP (transition)	Substitution	0.914	SSA_1547	HPr kise/phosphorylase
∆dpck#8	369867	V -> G	548	T -> G	GTT -> GGT	643	SNP (transversion)	Substitution	0.998	SSA_0378	TRZ/ATZ family protein
	543967			deletion -17 to -58 upstream of acpS, determined by Sanger sequencing		317	Deletion		0.404	intergenic562
	1540717		60	C -> T	CTG -> CTA	444	SNP (transition)	None	0.998	SSA_1530	ABC transporter permease
	1542158		465			216	Insertion	Frame Shift	1	SSA_1532	efflux RND transporter periplasmic adaptor subunit
	1542661		461			206	Deletion	Frame Shift	1	intergenic1495
	1552360	G -> D	620	C -> T	GGT -> GAT	521	SNP (transition)	Substitution	1	SSA_1547	HPr kise/phosphorylase
	1582254			A -> G		405	SNP (transition)		0.822	intergenic1536
	1591004		82	G -> A		353	SNP (transition)	Truncation	1	SSA_1587	metallophosphoesterase family protein
	1748582	F -> I	37	A -> T	TTT -> ATT	226	SNP (transversion)	Substitution	1	SSA_1758	hypothetical protein
	1748586		33	A -> T	TCT -> TCA	231	SNP (transversion)	None	0.996	SSA_1758	hypothetical protein
	1957320	G -> A	71	C -> G	GGC -> GCC	496	SNP (transversion)	Substitution	1	SSA_1958	adaptor protein MecA
	2033937		222	G -> A	TCC -> TCT	196	SNP (transition)	None	1	SSA_2389	Cd(II)/Zn(II)-sensing metalloregulatory transcriptiol regulator CadX
	2033957	F -> L	202	A -> G	TTC -> CTC	185	SNP (transition)	Substitution	1	SSA_2389	Cd(II)/Zn(II)-sensing metalloregulatory transcriptiol regulator CadX
	2034039		120	A -> G	ACT -> ACC	214	SNP (transition)	None	1	SSA_2389	Cd(II)/Zn(II)-sensing metalloregulatory transcriptiol regulator CadX
	2034106	I -> T	53	A -> G	ATA -> ACA	259	SNP (transition)	Substitution	1	SSA_2389	Cd(II)/Zn(II)-sensing metalloregulatory transcriptiol regulator CadX
∆dpck#9	873676	E -> K	37	G -> A	GAA -> AAA	318	SNP (transition)	Substitution	0.994	SSA_0878	D topoisomerase (ATP-hydrolyzing) subunit B
	893040	A -> E	1094	C -> A	GCA -> GAA	259	SNP (transversion)	Substitution	1	SSA_0899	AI-2E family transporter
	951655	G -> C	550	G -> T	GGT -> TGT	311	SNP (transversion)	Substitution	1	SSA_0941	phosphate ABC transporter substrate-binding protein PstS family protein
	1614459	L -> F	796	G -> A	CTC -> TTC	365	SNP (transition)	Substitution	1	SSA_1607	D-formamidopyrimidine glycosylase
	1614471	R -> C	784	G -> A	CGC -> TGC	336	SNP (transition)	Substitution	1	SSA_1607	D-formamidopyrimidine glycosylase
	1614936	E -> K	319	C -> T	GAG -> AAG	287	SNP (transition)	Substitution	0.997	SSA_1607	D-formamidopyrimidine glycosylase
	1839972	V -> L	211	C -> G	GTC -> CTC	208	SNP (transversion)	Substitution	1	SSA_1844	transporter
	1920855	M -> I	549	C -> A	ATG -> ATT	386	SNP (transversion)	Substitution	1	SSA_1931	acetyl-CoA carboxylase carboxyltransferase subunit beta
	1939160	IV ->	502		ATT,GTT ->	332	Deletion	Deletion	0.735	SSA_1945	ABC transporter ATP-binding protein
∆dpck#10	228708		952			370	Deletion	Frame Shift	1	SSA_0231	DUF308 domain-containing protein
	543964			deletion -17 to -58 upstream of acpS, determined by Sanger sequencing		318	Deletion		1	intergenic562
	756173	M -> I	1527	G -> A	ATG -> ATA	415	SNP (transition)	Substitution	1	SSA_0773	phosphoenolpyruvate--protein phosphotransferase
	997011	L -> I	277	C -> A	CTT -> ATT	316	SNP (transversion)	Substitution	1	SSA_0994	Type 1 glutamine amidotransferase-like domain-containing protein
	1249051			G -> A		277	SNP (transition)		0.993	J1C87_05995	tR-Gln
	1314133		115	G -> A		365	SNP (transition)	Truncation	0.989	SSA_1293	hypothetical protein
	1614430		825	C -> T	TAG -> TAA	501	SNP (transition)	None	1	SSA_1607	D-formamidopyrimidine glycosylase
∆dpck#11	358987	A -> G	323	C -> G	GCT -> GGT	522	SNP (transversion)	Substitution	1	SSA_0365	mechanosensitive ion channel family protein
	871821	E -> K	850	G -> A	GAA -> AAA	522	SNP (transition)	Substitution	1	SSA_0875	FtsW/RodA/SpoVE family cell cycle protein
	1335184			(T)7 -> (T)6		264	Deletion (tandem repeat)		1	intergenic1289
	1479537		606	C -> A	GTG -> GTT	478	SNP (transversion)	None	1	SSA_1471	class I SAM-dependent rR methyltransferase
	1590491		595	G -> A		472	SNP (transition)	Truncation	0.964	SSA_1587	metallophosphoesterase family protein
	1614444		811	G -> A		555	SNP (transition)	Truncation	0.998	SSA_1607	D-formamidopyrimidine glycosylase
	1614670		585	A -> G	CCT -> CCC	526	SNP (transition)	None	1	SSA_1607	D-formamidopyrimidine glycosylase
	1921979	H -> Y	892	G -> A	CAT -> TAT	630	SNP (transition)	Substitution	0.997	SSA_1932	acetyl-CoA carboxylase biotin carboxylase subunit
∆dpck#12	544010			G -> A		614	SNP (transition)		0.759	intergenic562
	582482		675	(A)5 -> (A)6		676	Insertion (tandem repeat)	Frame Shift	0.97	SSA_0588	amino acid ABC transporter substrate-binding protein
	771462	-> S	823		-> TCC	574 -> 583	Insertion	Insertion	96.9% -> 97.1%	SSA_0786	F1Fo ATP synthase subunit alpha
	1769115		32	(T)7 -> (T)6		556	Deletion (tandem repeat)	Frame Shift	0.987	SSA_1780	site-specific tyrosine recombise XerD
	1892754			(A)8 -> (A)7		319	Deletion (tandem repeat)		0.765	intergenic1851
	1925435	A -> T	400	C -> T	GCT -> ACT	444	SNP (transition)	Substitution	0.982	SSA_1936	3-oxoacyl-[acyl-carrier-protein] reductase
∆dpck#13	543967			deletion -17 to -58 upstream of acpS, determined by Sanger sequencing		317	Deletion		0.404	intergenic562
	1113431		1051	C -> T		404	SNP (transition)	Truncation	0.998	SSA_1093	ATP-dependent Clp protease ATP-binding subunit ClpX
	1247358	V -> I	94	C -> T	GTC -> ATC	369	SNP (transition)	Substitution	1	SSA_1222	NUDIX hydrolase
	1590961	P -> L	125	G -> A	CCA -> CTA	344	SNP (transition)	Substitution	0.84	SSA_1587	metallophosphoesterase family protein
	1865359		598	(G)2 -> (G)3		459	Insertion (tandem repeat)	Frame Shift	0.919	SSA_1868	amino acid ABC transporter permease
	2138985	G -> D	185	G -> A	GGC -> GAC	328	SNP (transition)	Substitution	1	SSA_2135	HTH domain-containing protein
∆dpck#14	543945			C -> A		402	SNP (transversion)		1	intergenic562
	641811		984	T -> G	GCT -> GCG	496	SNP (transversion)	None	1	SSA_0655	cell division protein FtsA
	812872		3621			887	insertion	Frame Shift	0.642	SSA_0829	accessory Sec-dependent serine-rich glycoproteidhesin
	850214	R -> G	700	A -> G	AGA -> GGA	456	SNP (transition)	Substitution	1	SSA_0860	GBS Bsp-like repeat-containing protein
	951183		78	G -> A		436	SNP (transition)	Truncation	0.947	SSA_0941	phosphate ABC transporter substrate-binding protein PstS family protein
	1575470	A -> T	1684	C -> T	GCT -> ACT	418	SNP (transition)	Substitution	1	SSA_1571	threonine--tR ligase
	1590209			A -> C		248	Insertion	Frame Shift	0.996	intergenic1545
	1614507	C -> R	748	A -> G	TGC -> CGC	552	SNP (transition)	Substitution	0.998	SSA_1607	D-formamidopyrimidine glycosylase
	1621745	L -> F	600	C -> A	TTG -> TTT	349	SNP (transversion)	Substitution	1	SSA_1616	PhoH family protein
	1865330	L -> W	626	A -> C	TTG -> TGG	410	SNP (transversion)	Substitution	1	SSA_1868	amino acid ABC transporter permease
	1897625		378	G -> C	ACC -> ACG	431	SNP (transversion)	None	1	SSA_1900	transcription termition/antitermition protein NusA
∆dpck#15	2117782	R -> S	205	G -> T	CGT -> AGT	529	SNP (transversion)	Substitution	0.875	SSA_2111	30S ribosomal protein S12
	2114885	Y -> C	1958	T -> C	TAT -> TGT	476	SNP (transition)	Substitution	0.893	SSA_2109	elongation factor G
	506808	A -> S	760	C -> A	GCG -> TCG	396	SNP (transversion)	Substitution	1	SSA_0506	tR epoxyqueuosine(34) reductase QueG
∆dpck#16	543977					170	insertion	insertion	0.9	intergenic562
	‡576,258-579,439					124	Deletion	deletion	1	SSA_0581	ribosome silencing factor
	‡576,258-579,439					124	Deletion	deletion	1	SSA_0582	class I SAM-dependent methyltransferase
	‡576,258-579,439					124	Deletion	deletion	1	SSA_0583	nucleotidyltransferase
	‡576,258-579,439					124	Deletion	deletion	1	SSA_0584	hypothetical protein
	1658951		630	G -> A	CGC -> CGT	372	SNP (transition)	None	1	SSA_1660	ABC transporter ATP-binding protein
	1839512	G -> V	671	C -> A	GGA -> GTA	336	SNP (transversion)	Substitution	0.997	SSA_1844	transporter
	1857535		1188	T -> C	GAT -> GAC	332	SNP (transition)	None	1	SSA_1860	penicillin-binding protein PBP1a
	1909767			TT -> CA		200 -> 203			0.8	intergenic1870
	1921135	D -> V	269	T -> A	GAT -> GTT	335	SNP (transversion)	Substitution	1	SSA_1931	acetyl-CoA carboxylase carboxyltransferase subunit beta
	2287041		2289	A -> G	CCT -> CCC	609	SNP (transition)	None	0.995	SSA_2277	type VII secretion protein EssC
∆dpck#17	358974	G -> S	310	G -> A	GGT -> AGT	240	SNP (transition)	Substitution	1	SSA_0365	mechanosensitive ion channel family protein
	1441884		16	(T)7 -> (T)6		215	Deletion (tandem repeat)	Frame Shift	1	SSA_1432	GTPase HflX
	1579061	A -> V	869	G -> A	GCC -> GTC	255	SNP (transition)	Substitution	1	SSA_1574	glycosyltransferase family 4 protein
	1743945			(T)6 -> (T)5		243	Deletion (tandem repeat)		1	intergenic1699
	1804503	V -> F	382	C -> A	GTT -> TTT	235	SNP (transversion)	Substitution	1	SSA_1816	hypothetical protein
	1921121	P -> A	283	G -> C	CCT -> GCT	193	SNP (transversion)	Substitution	1	SSA_1931	acetyl-CoA carboxylase carboxyltransferase subunit beta
	385,678-697,581, duplication (J1C87_02065 to J1C87_03570)
∆obgE#1	12470		66	(A)6 -> (A)7		654	Insertion (tandem repeat)	Frame Shift	0.627	SSA_0014	hypoxanthine phosphoribosyltransferase
	176520			A -> T		605	SNP (transversion)		0.367	intergenic207
	790991	S -> F	1535	C -> T	TCC -> TTC	294	SNP (transition)	Substitution	0.527	SSA_0805	LPXTG cell wall anchor domain-containing protein
	791063	P -> Q	1607	C -> A	CCG -> CAG	295	SNP (transversion)	Substitution	0.576	SSA_0805	LPXTG cell wall anchor domain-containing protein
	793318		129	T -> C	ATT -> ATC	380	SNP (transition)	None	0.539	SSA_0809	RidA family protein
∆obgE#2	176520			A -> T		855	SNP (transversion)		0.995	intergenic207
	536177		339	A -> C	GGA -> GGC	639	SNP (transversion)	None	0.998	SSA_0538	glycerol dehydratase reactivase beta/small subunit family protein
	821169		1186	C -> T		471	SNP (transition)	Truncation	0.994	SSA_0833	accessory Sec system protein Asp1
	1412690		189	(A)9 -> (A)8		481	Deletion (tandem repeat)	Frame Shift	0.998	SSA_1397	DUF1836 domain-containing protein
	1570350	L -> I	265	G -> T	CTT -> ATT	365	SNP (transversion)	Substitution	0.997	SSA_1564	cell wall metabolism sensor histidine kise VicK
	2009470	G -> D	1778	C -> T	GGC -> GAC	882	SNP (transition)	Substitution	0.998	SSA_2007	molecular chaperone DK
∆obgE#3	176520			A -> T		874	SNP (transversion)		0.97	intergenic207
	790984	N -> D	1528	A -> G	AAC -> GAC	318	SNP (transition)	Substitution	0.991	SSA_0805	LPXTG cell wall anchor domain-containing protein
	791132	V -> A	1676	T -> C	GTT -> GCT	547	SNP (transition)	Substitution	0.976	SSA_0805	LPXTG cell wall anchor domain-containing protein
	1958483			A -> C		285	SNP (transversion)		0.986	intergenic1916
	2122583	R -> S	490	G -> T	CGC -> AGC	521	SNP (transversion)	Substitution	0.967	SSA_2119	ribulose-phosphate 3-epimerase
	2185249			T -> C		467	SNP (transition)		0.957	intergenic2133
∆obgE#4	13844	R -> S	880	C -> A	CGT -> AGT	510	SNP (transversion)	Substitution	1	SSA_0015	ATP-dependent zinc metalloprotease FtsH
	176520			A -> T		586	SNP (transversion)		0.998	intergenic207
	671977	Y -> C	377	A -> G	TAC -> TGC	310	SNP (transition)	Substitution	1	SSA_0686	transcriptiol repressor
	792905	F -> L	91	T -> C	TTT -> CTT	422	SNP (transition)	Substitution	1	SSA_0808	hypothetical protein
	818458	I -> M	744	C -> G	ATC -> ATG	367	SNP (transversion)	Substitution	1	SSA_0831	sugar transferase
	1677925	I -> N	35	A -> T	ATT -> AAT	415	SNP (transversion)	Substitution	1	SSA_1681	ABC transporter ATP-binding protein
	1756150					449	Deletion		1	intergenic1712
	1825582						Insertion (tandem repeat)		1	J1C87_08910	tR-Arg
	2036059		1089	T -> C	GAA -> GAG	438	SNP (transition)	None	1	SSA_2027	heavy metal translocating P-type ATPase
∆obgE#5	792865		51	T -> C	TCT -> TCC	173	SNP (transition)	None	1	SSA_0808	hypothetical protein
	793530	D -> G	341	A -> G	GAT -> GGT	234	SNP (transition)	Substitution	1	SSA_0809	RidA family protein
	1775902		178	CA -> TG		479 -> 480	Substitution	Truncation	0.446	SSA_1791	acylphosphatase
	1813780					317	Deletion		0.331	SSA_1823	DUF438 domain-containing protein
	1,775,394-1,812,805, duplication (J1C87_08670 to J1C87_08830)
∆obgE#6	176520			A -> T		579	SNP (transversion)		0.957	intergenic207
	1342352	L -> I	82	G -> T	CTT -> ATT	470	SNP (transversion)	Substitution	1	SSA_1323	hypothetical protein
	1939062	L -> R	605	A -> C	CTC -> CGC	516	SNP (transversion)	Substitution	1	SSA_1945	ABC transporter ATP-binding protein
	2320392		417	T -> C	TCA -> TCG	463	SNP (transition)	None	0.996	SSA_2309	pilus assembly protein PilM
∆obgE#7	176520			A -> T		518	SNP (transversion)		0.986	intergenic207
	641811		984	T -> G	GCT -> GCG	516	SNP (transversion)	None	0.973	SSA_0655	cell division protein FtsA
	791160		1704	T -> C	TTT -> TTC	594	SNP (transition)	None	0.961	SSA_0805	LPXTG cell wall anchor domain-containing protein
	793239	Y -> C	50	A -> G	TAT -> TGT	480	SNP (transition)	Substitution	0.979	SSA_0809	RidA family protein
	850214	R -> G	700	A -> G	AGA -> GGA	530	SNP (transition)	Substitution	0.972	SSA_0860	GBS Bsp-like repeat-containing protein
	1575470	A -> T	1684	C -> T	GCT -> ACT	559	SNP (transition)	Substitution	0.966	SSA_1571	threonine--tR ligase
	1865330	L -> W	626	A -> C	TTG -> TGG	534	SNP (transversion)	Substitution	0.959	SSA_1868	amino acid ABC transporter permease
	1897625		378	G -> C	ACC -> ACG	570	SNP (transversion)	None	0.967	SSA_1900	transcription termition/antitermition protein NusA
∆obgE#8	177746	A -> V	905	C -> T	GCT -> GTT	279	SNP (transition)	Substitution	0.821	SSA_0176	D-directed R polymerase subunit beta
	1417730		489	C -> T	CTG -> CTA	409	SNP (transition)	None	0.993	SSA_1402	ABC transporter ATP-binding protein
∆obgE#9	536704	G -> S	427	G -> A	GGT -> AGT	192	SNP (transition)	Substitution	0.943	SSA_0539	heme-binding protein
	1237596	S -> N	149	G -> A	AGT -> AAT	170	SNP (transition)	Substitution	0.924	SSA_1212	ribose-phosphate diphosphokise
	2197372	A -> D	266	G -> T	GCT -> GAT	237	SNP (transversion)	Substitution	0.928	SSA_2194	nicotimide mononucleotide transporter
∆obgE#10	176520			A -> T		281	SNP (transversion)		0.922	intergenic207
	1865472	A -> T	484	C -> T	GCT -> ACT	249	SNP (transition)	Substitution	1	SSA_1868	amino acid ABC transporter permease
∆obgE#11	16003			G -> T		178	SNP (transversion)		0.978	intergenic16
	16007			TAG -> GTA		180 -> 181	Substitution		0.972	intergenic16
	177899	F -> S	1058	T -> C	TTC -> TCC	211	SNP (transition)	Substitution	0.507	SSA_0176	D-directed R polymerase subunit beta
∆obgE#12	790902		1446	C -> T	AAC -> AAT	190	SNP (transition)	None	0.974	SSA_0805	LPXTG cell wall anchor domain-containing protein
	791061		1605			184	Deletion	Frame Shift	0.962	SSA_0805	LPXTG cell wall anchor domain-containing protein
	176818			A -> G		203	SNP (transition)		0.837	intergenic207
	273260		219	G -> A	AAC -> AAT	195	SNP (transition)	None	0.913	SSA_0277	glycyl-radical enzyme activating protein
	‡903,436-909871					114	deletion	deletion	0.868	SSA_0904	YSIRK-type sigl peptide-containing protein
	‡903,436-909871					114	deletion	deletion	0.868	SSA_0905	YSIRK sigl domain/LPXTG anchor domain surface protein
	1098311		525	A -> G	CTA -> CTG	198	SNP (transition)	None	0.773	SSA_1078	TIGR01906 family membrane protein
	2263516		216	G -> A	CAC -> CAT	248	SNP (transition)	None	0.875	SSA_2264	lantibiotic ABC transporter permease
∆obgE#13	25644	G -> R	154	G -> A	GGG -> AGG	200	SNP (transition)	Substitution	0.335	SSA_0020	ribose-phosphate diphosphokise
	238130		2100	T -> A	CTA -> CTT	195	SNP (transversion)	None	0.364	SSA_0243	bifunctiol 2',3'-cyclic-nucleotide 2'-phosphodiesterase/3'-nucleotidase
	737433	Y -> S	422	A -> C	TAC -> TCC	197	SNP (transversion)	Substitution	0.421	SSA_0753	peptidylprolyl isomerase PrsA
	791480					197	Deletion		0.508	intergenic805
	1552498	E -> G	482	T -> C	GAG -> GGG	194	SNP (transition)	Substitution	0.443	SSA_1547	HPr kise/phosphorylase
∆obgE#14	26323	T -> M	833	C -> T	ACG -> ATG	264	SNP (transition)	Substitution	0.667	SSA_0020	ribose-phosphate diphosphokise
∆yihA#1	116953	S -> G	97	A -> G	AGC -> GGC	515	SNP (transition)	Substitution	0.996	SSA_0125	50S ribosomal protein L30
	493224	Q -> H	219	G -> C	CAG -> CAC	672	SNP (transversion)	Substitution	0.997	SSA_0491	histidine phosphatase family protein
	883761	A -> V	389	C -> T	GCT -> GTT	464	SNP (transition)	Substitution	0.989	SSA_0888	magnesium transporter
	969075	R -> K	755	G -> A	AGA -> AAA	378	SNP (transition)	Substitution	0.995	SSA_0957	SDR family D(P)-dependent oxidoreductase
	1066932	R -> L	803	G -> T	CGA -> CTA	493	SNP (transversion)	Substitution	0.992	SSA_1049	ABC transporter permease
	1156761		1467	C -> T	GTC -> GTT	444	SNP (transition)	None	1	SSA_1128	chloride channel protein
	1746866	A -> V	425	G -> A	GCG -> GTG	649	SNP (transition)	Substitution	0.998	SSA_1756	hypothetical protein
∆yihA#2	115058			A -> G		518	SNP (transition)		1	intergenic135
	115305			(C)7 -> (C)8		473	Insertion (tandem repeat)		0.791	intergenic136
	159803			A -> G		471	SNP (transition)		0.989	intergenic190
	177670	R -> C	829	C -> T	CGC -> TGC	575	SNP (transition)	Substitution	0.819	SSA_0176	D-directed R polymerase subunit beta
	228161		405	A -> G	CTA -> CTG	553	SNP (transition)	None	0.995	SSA_0231	DUF308 domain-containing protein
	686602	N -> D	190	A -> G	AAT -> GAT	488	SNP (transition)	Substitution	1	SSA_0701	magnesium transporter CorA family protein
	1571550			T -> G		373	SNP (transversion)		1	intergenic1525
	1624198	M -> T	38	A -> G	ATG -> ACG	433	SNP (transition)	Substitution	0.991	SSA_1619	ribosome recycling factor
	1838222	P -> L	272	G -> A	CCT -> CTT	488	SNP (transition)	Substitution	0.775	SSA_1842	response regulator transcription factor
	2143557	F -> V	619	A -> C	TTT -> GTT	512	SNP (transversion)	Substitution	1	SSA_2141	argininosuccite lyase
	2143753		423	C -> T	CTG -> CTA	585	SNP (transition)	None	0.807	SSA_2141	argininosuccite lyase
	2150351	L -> P	23	A -> G	CTG -> CCG	556	SNP (transition)	Substitution	0.998	SSA_2146	ribonuclease J
∆yihA#3	117005	V -> A	149	T -> C	GTA -> GCA	189	SNP (transition)	Substitution	0.995	SSA_0125	50S ribosomal protein L30
	687014	Q -> R	602	A -> G	CAG -> CGG	192	SNP (transition)	Substitution	0.995	SSA_0701	magnesium transporter CorA family protein
	1010848		261	C -> T	GCC -> GCT	169	SNP (transition)	None	1	SSA_1007	sn-glycerol-3-phosphate ABC transporter ATP-binding protein UgpC
	1282732							>50 bp insertion	1	intergenic1228
	1797743	I -> V	1087	T -> C	ATC -> GTC	233	SNP (transition)	Substitution	1	SSA_1811	DP-dependent phosphoglucote dehydrogese
	2267957			G -> A		185	SNP (transition)		1	intergenic2216
	2276941	C -> F	266	C -> A	TGT -> TTT	240	SNP (transversion)	Substitution	1	SSA_2274	hypothetical protein
∆yihA#4	448256	D -> A	140	T -> G	GAC -> GCC	155	SNP (transversion)	Substitution	1	SSA_0447	magnesium transporter CorA family protein
	1058527		85	(G)4 -> (G)3		125	Deletion (tandem repeat)	Frame Shift	0.864	SSA_1041	ABC transporter permease
	1876511	A -> D	671	G -> T	GCT -> GAT	141	SNP (transversion)	Substitution	1	SSA_1880	glycine--tR ligase subunit alpha
∆yihA#5	109861	H -> R	182	A -> G	CAC -> CGC	225	SNP (transition)	Substitution	0.973	SSA_0110	50S ribosomal protein L2
	113055	R -> C	211	C -> T	CGT -> TGT	161	SNP (transition)	Substitution	1	SSA_0117	50S ribosomal protein L14
	522681	A -> V	239	C -> T	GCT -> GTT	207	SNP (transition)	Substitution	0.971	SSA_0521	ethanolamine utilization microcompartment protein EutL
	1056494		676	(A)3 -> (A)2		117	Deletion (tandem repeat)	Frame Shift	0.581	SSA_1039	ABC transporter ATP-binding protein
	1091217	A -> E	431	C -> A	GCA -> GAA	159	SNP (transversion)	Substitution	1	SSA_1070	RluA family pseudouridine synthase
	1723261			T -> C		156	SNP (transition)		1	intergenic1682
∆yihA#6	109861	H -> R	182	A -> G	CAC -> CGC	213	SNP (transition)	Substitution	1	SSA_0110	50S ribosomal protein L2
	810828		1577	C -> A		156	SNP (transversion)	Truncation	1	SSA_0829	accessory Sec-dependent serine-rich glycoproteidhesin
	883574	Q -> K	202	C -> A	CAA -> AAA	122	SNP (transversion)	Substitution	0.82	SSA_0888	magnesium transporter
	1114353			C -> T		97	SNP (transition)		1	intergenic1077
	1121263	D -> E	3855	T -> G	GAT -> GAG	230	SNP (transversion)	Substitution	0.474	SSA_1099	calcium-binding protein
	1121278		3870	T -> C	AAT -> AAC	220	SNP (transition)	None	0.45	SSA_1099	calcium-binding protein
	1209954		597	(GAAG)3 -> (GAAG)2		84	Deletion (tandem repeat)	Frame Shift	1	SSA_1180	esterase family protein
	1765127	L -> P	440	T -> C	CTA -> CCA	145	SNP (transition)	Substitution	1	SSA_1776	TrkH family potassium uptake protein
	1875149		1113	C -> T	TTG -> TTA	182	SNP (transition)	None	1	SSA_1879	glycine--tR ligase subunit beta
∆glmM#1	‡230,297-232,822					230	deletion	deletion	1	J1C87_01310	tR-Lys
	‡230,297-232,822					230	deletion	deletion	1	J1C87_01320	replication initiator protein
	‡230,297-232,822					230	deletion	deletion	1	J1C87_01325	DUF3173 domain-containing protein
	‡230,297-232,822					230	deletion	deletion	1	SSA_0235	site-specific integrase
	1842713		205	G -> A		483	SNP (transition)	Truncation	1	SSA_1846	Stp1/IreP family PP2C-type Ser/Thr phosphatase
	1995937		109	+C		482	Insertion	Frame Shift	1	SSA_1996	D-directed R polymerase subunit delta
	2062283		19	(T)8 -> (T)7		364	Deletion (tandem repeat)	Frame Shift	1	SSA_2058	30S ribosomal protein S15
∆glmM#2	1112768								0.38	SSA_1093	ATP-dependent Clp protease ATP-binding subunit ClpX
	1742147		1662	C -> T	TTG -> TTA	564	SNP (transition)	None	1	SSA_1752	PTS system trehalose-specific EIIBC component
	1938957		710	(T)3 -> (T)2		365	Deletion (tandem repeat)	Frame Shift	0.737	SSA_1945	ABC transporter ATP-binding protein
	1956970		421	G -> A		410	SNP (transition)	Truncation	1	SSA_1958	adaptor protein MecA
	2062283		19	(T)8 -> (T)7		394	Deletion (tandem repeat)	Frame Shift	1	SSA_2058	30S ribosomal protein S15
∆glmM#3	113305		16	(A)7 -> (A)8		482	Insertion (tandem repeat)	Frame Shift	1	SSA_0118	50S ribosomal protein L24
	787575		396	T -> C	ATT -> ATC	404	SNP (transition)	None	1	SSA_0803	hypothetical protein
	787907	N -> S	728	A -> G	AAC -> AGC	491	SNP (transition)	Substitution	1	SSA_0803	hypothetical protein
	811042		1791	A -> C	GCA -> GCC	566	SNP (transversion)	None	0.693	SSA_0829	accessory Sec-dependent serine-rich glycoproteidhesin
	1209975		580	+C		252	Insertion	Frame Shift	0.702	SSA_1180	esterase family protein
	1848179	I -> T	503	A -> G	ATT -> ACT	530	SNP (transition)	Substitution	0.985	SSA_1851	guanylate kise
	2370200	V -> I	1243	C -> T	GTC -> ATC	615	SNP (transition)	Substitution	0.701	SSA_2359	tR uridine-5-carboxymethylaminomethyl(34) synthesis enzyme MnmG
∆glmM#4	26179	A -> V	689	C -> T	GCA -> GTA	524	SNP (transition)	Substitution	1	SSA_0020	ribose-phosphate diphosphokise
	759688	H -> Y	1264	C -> T	CAT -> TAT	475	SNP (transition)	Substitution	0.998	SSA_0775	1,4-alpha-glucan branching protein GlgB
	761544		71	(A)3 -> (A)2		520	Deletion (tandem repeat)	Frame Shift	1	SSA_0777	glucose-1-phosphate adenylyltransferase subunit GlgD
	789445			T -> A		517	SNP (transversion)		0.998	intergenic803
	1062746		849	C -> T	GGC -> GGT	497	SNP (transition)	None	0.998	SSA_1044	homoserine kise
	1268116		84	A -> G	GAT -> GAC	546	SNP (transition)	None	1	SSA_1241	orotidine-5'-phosphate decarboxylase
	2062283		19	(T)8 -> (T)7		603	Deletion (tandem repeat)	Frame Shift	1	SSA_2058	30S ribosomal protein S15
∆glmM#5	150384	MVA -> I	624		ATG,GTG,GCT -> ATT	999	Deletion	Deletion	0.995	SSA_0154	hypothetical protein
	182538	R -> P	2090	G -> C	CGC -> CCC	767	SNP (transversion)	Substitution	0.982	SSA_0156	ATP-dependent Clp protease ATP-binding subunit
	875246	V -> G	1607	T -> G	GTC -> GGC	854	SNP (transversion)	Substitution	0.516	SSA_0878	D topoisomerase (ATP-hydrolyzing) subunit B
	1260859	R -> H	935	C -> T	CGC -> CAC	839	SNP (transition)	Substitution	0.995	SSA_1234	5'-nucleotidase C-termil domain-containing protein
	1778326	L -> P	35	A -> G	CTG -> CCG	821	SNP (transition)	Substitution	0.993	SSA_1793	HAMP domain-containing histidine kise
∆yqeG#1	771619	S -> L	980	C -> T	TCG -> TTG	368	SNP (transition)	Substitution	0.674	SSA_0786	F1Fo ATP synthase subunit alpha
	892767	L -> P	821	T -> C	CTG -> CCG	376	SNP (transition)	Substitution	1	SSA_0899	AI-2E family transporter
	1076688		873			329	Truncation	Truncation	1	SSA_1057	cysteine desulfurase
	1647129		276	A -> G	GCT -> GCC	353	SNP (transition)	None	1	SSA_1643	hypothetical protein
∆yqeG#2	478611		297	A -> G	GAA -> GAG	549	SNP (transition)	None	0.998	SSA_0474	uroporphyrinogen-III C-methyltransferase
	492507	H -> R	227	A -> G	CAC -> CGC	559	SNP (transition)	Substitution	1	SSA_0490	adenosylcobimide-GDP ribazoletransferase
	586157	L -> R	488	T -> G	CTG -> CGG	551	SNP (transversion)	Substitution	1	SSA_0592	ECF-type riboflavin transporter substrate-binding protein
	634303		237	T -> C	AAA -> AAG	482	SNP (transition)	None	1	SSA_0649	rR pseudouridine synthase
	743201		522	C -> A	GGC -> GGA	451	SNP (transversion)	None	1	SSA_0758	bifunctiol glutamate N-acetyltransferase/amino-acid acetyltransferase ArgJ
	1247775		1096	G -> A		501	SNP (transition)	Truncation	1	SSA_1223	30S ribosomal protein S1
	1327656	G -> S	613	C -> T	GGC -> AGC	407	SNP (transition)	Substitution	1	SSA_1307	TrkH family potassium uptake protein
	1817459	G -> D	875	G -> A	GGC -> GAC	449	SNP (transition)	Substitution	1	SSA_1826	glycerol kise GlpK
∆yqeG#3	121937	L -> V	865	T -> G	TTA -> GTA	582	SNP (transversion)	Substitution	0.875	SSA_0132	D-directed R polymerase subunit alpha
	570809	M -> T	614	A -> G	ATG -> ACG	455	SNP (transition)	Substitution	0.998	SSA_0574	TVP38/TMEM64 family protein
	571414		9	T -> C	GAA -> GAG	356	SNP (transition)	None	0.994	SSA_0574	TVP38/TMEM64 family protein
	760167		1743	G -> A		418	SNP (transition)	Truncation	0.993	SSA_0775	1,4-alpha-glucan branching protein GlgB
	1068389		687	A -> T	GCA -> GCT	317	SNP (transversion)	None	1	SSA_1051	ABC transporter substrate-binding protein
	1807871	G -> D	206	C -> T	GGT -> GAT	406	SNP (transition)	Substitution	0.995	SSA_1818	very short patch repair endonuclease
	2076865	G -> D	713	C -> T	GGT -> GAT	476	SNP (transition)	Substitution	0.998	SSA_2072	phosphatidate cytidylyltransferase
∆yqeG#4	107530			C -> T		223	SNP (transition)		0.619	intergenic119
	108684		593	+C		194	Insertion	Frame Shift	0.629	SSA_0107	50S ribosomal protein L3
	464847		195	(A)3 -> (A)2		187	Deletion (tandem repeat)	Frame Shift	0.706	SSA_0460	winged helix-turn-helix transcriptiol regulator
	571403	Q -> R	20	T -> C	CAG -> CGG	217	SNP (transition)	Substitution	0.751	SSA_0574	TVP38/TMEM64 family protein
	832188	K -> E	67	A -> G	AAG -> GAG	166	SNP (transition)	Substitution	0.398	SSA_0846	D polymerase III subunit alpha
	1251341	S -> P	1891	A -> G	TCA -> CCA	233	SNP (transition)	Substitution	0.326	SSA_1226	D topoisomerase IV subunit A
	1998838	V -> I	112	C -> T	GTT -> ATT	243	SNP (transition)	Substitution	0.325	SSA_1999	TIGR01440 family protein
	2062534		663	G -> A	CTC -> CTT	210	SNP (transition)	None	0.329	SSA_2059	rR pseudouridine synthase
	2256902		495	A -> T	GCT -> GCA	181	SNP (transversion)	None	0.309	SSA_2259	zinc ribbon domain-containing protein
	2388970	I -> V	1513	A -> G	ATC -> GTC	204	SNP (transition)	Substitution	0.304	SSA_2376	ATP-binding cassette domain-containing protein
∆yqeG#5	706222	I -> M	417	T -> G	ATT -> ATG	341	SNP (transversion)	Substitution	0.701	SSA_0718	DUF805 domain-containing protein
	852353	P -> S	2839	C -> T	CCA -> TCA	298	SNP (transition)	Substitution	0.866	SSA_0860	GBS Bsp-like repeat-containing protein
	1466272			C -> A		310	SNP (transversion)		0.652	intergenic1424
∆yqeG#6	852353	P -> S	2839	C -> T	CCA -> TCA	292	SNP (transition)	Substitution	0.973	SSA_0860	GBS Bsp-like repeat-containing protein
	1247771		1101			439	Insertion	Frame Shift	0.989	SSA_1223	30S ribosomal protein S1
∆yqeG#7	1302539	G -> R	292	C -> G	GGC -> CGC	355	SNP (transversion)	Substitution	0.428	SSA_1279	zinc-binding dehydrogese
	1434344	P -> S	1438	G -> A	CCG -> TCG	324	SNP (transition)	Substitution	0.935	SSA_1423	single-stranded-D-specific exonuclease RecJ
	1795446	G -> R	973	C -> T	GGG -> AGG	336	SNP (transition)	Substitution	0.875	SSA_1809	PTS transporter subunit EIIC
	2053839	G -> D	1031	C -> T	GGT -> GAT	396	SNP (transition)	Substitution	0.929	SSA_2049	polyribonucleotide nucleotidyltransferase
∆yqeG#8	591209	D -> N	19	G -> A	GAC -> AAC	323	SNP (transition)	Substitution	0.269	SSA_0601	nucleoside phosphorylase
	2077534	A -> D	44	G -> T	GCT -> GAT	519	SNP (transversion)	Substitution	0.979	SSA_2072	phosphatidate cytidylyltransferase
	2159764	A -> V	626	G -> A	GCG -> GTG	580	SNP (transition)	Substitution	0.983	SSA_2157	D repair protein RadA
∆yqeG#9	571511			T -> C		312	SNP (transition)		1	intergenic589
	1248059		813			315	Insertion	Frame Shift	0.984	SSA_1223	30S ribosomal protein S1
	2288566	M -> R	764	A -> C	ATG -> AGG	433	SNP (transversion)	Substitution	1	SSA_2277	type VII secretion protein EssC
∆yqeG#10	571102		321	G -> A	TGC -> TGT	441	SNP (transition)	None	1	SSA_0574	TVP38/TMEM64 family protein
	572332		249	(T)5 -> (T)4		418	Deletion (tandem repeat)	Frame Shift	1	SSA_0576	ribosome biogenesis GTPase YqeH
	2051433		264	C -> T	CAG -> CAA	524	SNP (transition)	None	0.998	SSA_2046	nucleoside phosphorylase
∆yqeG#11	570825	D -> N	598	C -> T	GAT -> AAT	616	SNP (transition)	Substitution	0.995	SSA_0574	TVP38/TMEM64 family protein
	1249219					687	Deletion		0.993	intergenic1200
∆yqeG#12	583371	E -> K	583	G -> A	GAA -> AAA	468	SNP (transition)	Substitution	0.237	SSA_0589	M20/M25/M40 family metallo-hydrolase
	1248059		813			336	Insertion	Frame Shift	0.896	SSA_1223	30S ribosomal protein S1
∆yqeG#13	108135	I -> T	44	T -> C	ATC -> ACC	443	SNP (transition)	Substitution	0.736	SSA_0107	50S ribosomal protein L3
	281094		237	(A)7 -> (A)6		298	Deletion (tandem repeat)	Frame Shift	0.698	SSA_0286	fructose-6-phosphate aldolase
	509563	A -> V	851	C -> T	GCG -> GTG	306	SNP (transition)	Substitution	0.735	SSA_0508	haloacid dehalogese-like hydrolase
	571406	R -> K	17	C -> T	AGG -> AAG	280	SNP (transition)	Substitution	0.3	SSA_0574	TVP38/TMEM64 family protein
	572559	H -> R	476	A -> G	CAC -> CGC	376	SNP (transition)	Substitution	0.723	SSA_0576	ribosome biogenesis GTPase YqeH
	1248066		806	(C)3 -> (C)4		285	Insertion (tandem repeat)	Frame Shift	0.818	SSA_1223	30S ribosomal protein S1
	1839213	Q -> P	278	T -> G	CAG -> CCG	328	SNP (transversion)	Substitution	0.732	SSA_1843	sensor histidine kise
∆yqeG#14	571382	L -> P	41	A -> G	CTT -> CCT	329	SNP (transition)	Substitution	1	SSA_0574	TVP38/TMEM64 family protein
	1248064		807	C -> T		312	SNP (transition)	Truncation	0.997	SSA_1223	30S ribosomal protein S1
	1381588	Q -> H	828	C -> A	CAG -> CAT	340	SNP (transversion)	Substitution	0.997	SSA_1363	beta-lactamase family protein
	1498444	F -> S	302	A -> G	TTC -> TCC	392	SNP (transition)	Substitution	0.997	SSA_1490	YihY/virulence factor BrkB family protein
∆yqeG#15	108082			A -> G		574	SNP (transition)		0.49	intergenic120
	572521		438	C -> T	AAC -> AAT	419	SNP (transition)	None	0.439	SSA_0576	ribosome biogenesis GTPase YqeH
	572787	A -> V	704	C -> T	GCT -> GTT	413	SNP (transition)	Substitution	0.504	SSA_0576	ribosome biogenesis GTPase YqeH
	572793	N -> S	710	A -> G	AAT -> AGT	408	SNP (transition)	Substitution	0.502	SSA_0576	ribosome biogenesis GTPase YqeH
	1170943	A -> V	1031	C -> T	GCA -> GTA	388	SNP (transition)	Substitution	0.425	SSA_1140	2-oxo acid dehydrogese subunit E2
∆yqeG#16	571464			T -> C		305	SNP (transition)		1	intergenic589
	606532		2642	(A)8 -> (A)7		368	Deletion (tandem repeat)	Frame Shift	1	SSA_0613	KxYKxGKxW sigl peptide domain-containing protein
	2077100	G -> C	478	C -> A	GGT -> TGT	313	SNP (transversion)	Substitution	1	SSA_2072	phosphatidate cytidylyltransferase
∆rpmH#1	111832	L -> P	584	T -> C	CTG -> CCG	213	SNP (transition)	Substitution	0.939	SSA_0113	30S ribosomal protein S3
	203494		129	A -> G	GCA -> GCG	256	SNP (transition)	None	0.965	SSA_0203	lantibiotic ABC transporter permease
	416289			T -> A		205	SNP (transversion)		0.961	intergenic436
	416294			CT -> GA		207 -> 216	Substitution		96.1% -> 96.3%	intergenic436
	478544	A -> D	230	C -> A	GCC -> GAC	235	SNP (transversion)	Substitution	0.974	SSA_0474	uroporphyrinogen-III C-methyltransferase
	686936	A -> V	524	C -> T	GCA -> GTA	220	SNP (transition)	Substitution	0.973	SSA_0701	magnesium transporter CorA family protein
	741060	A -> T	2281	G -> A	GCC -> ACC	307	SNP (transition)	Substitution	0.971	SSA_0756	alanine--tR ligase
	1238047	D -> E	600	T -> A	GAT -> GAA	189	SNP (transversion)	Substitution	0.974	SSA_1212	ribose-phosphate diphosphokise
	2062283		19	(T)8 -> (T)7		233	Deletion (tandem repeat)	Frame Shift	0.554	SSA_2058	30S ribosomal protein S15
∆rpmH#2	202809	M -> V	232	A -> G	ATG -> GTG	107	SNP (transition)	Substitution	1	SSA_0202	lantibiotic ABC transporter permease
	686549	E -> G	137	A -> G	GAG -> GGG	111	SNP (transition)	Substitution	1	SSA_0701	magnesium transporter CorA family protein
	1421326		63	T -> C	GCA -> GCG	91	SNP (transition)	None	1	SSA_1405	copper homeostasis protein CutC
	1449163	I -> V	103	T -> C	ATT -> GTT	108	SNP (transition)	Substitution	1	SSA_1444	imidazole glycerol phosphate synthase subunit HisH
	2138905		105	T -> C	ATT -> ATC	75	SNP (transition)	None	1	SSA_2135	HTH domain-containing protein
	2283969	T -> A	568	T -> C	ACG -> GCG	111	SNP (transition)	Substitution	1	J1C87_11150	hypothetical protein
∆rpmH#3	109749	F -> L	70	T -> C	TTC -> CTC	147	SNP (transition)	Substitution	1	SSA_0110	50S ribosomal protein L2
	1839112		379	(T)4 -> (T)3		92	Deletion (tandem repeat)	Frame Shift	0.837	SSA_1843	sensor histidine kise
	2384494		1444	G -> A		102	SNP (transition)	Truncation	1	SSA_2374	IMP dehydrogese
∆rpmH#4	883454	D -> Y	82	G -> T	GAT -> TAT	71	SNP (transversion)	Substitution	0.789	SSA_0888	magnesium transporter
	883778	T -> A	406	A -> G	ACA -> GCA	75	SNP (transition)	Substitution	1	SSA_0888	magnesium transporter
	1718444		364	G -> A		110	SNP (transition)	Truncation	1	SSA_1731	ATP-dependent Clp protease proteolytic subunit
	2138978	R -> W	178	C -> T	CGG -> TGG	93	SNP (transition)	Substitution	1	SSA_2135	HTH domain-containing protein
	2139370		570	T -> C	ACT -> ACC	88	SNP (transition)	None	1	SSA_2135	HTH domain-containing protein
	2140087		300	A -> G	ACT -> ACC	139	SNP (transition)	None	1	SSA_2137	ribonuclease P
	2140133	Y -> C	254	T -> C	TAT -> TGT	108	SNP (transition)	Substitution	1	SSA_2137	ribonuclease P
	2140349	H -> R	38	T -> C	CAT -> CGT	112	SNP (transition)	Substitution	1	SSA_2137	ribonuclease P
∆rplV#1	110503	N -> S	824	A -> G	AAC -> AGC	467	SNP (transition)	Substitution	1	SSA_0110	50S ribosomal protein L2
	536792	E -> G	515	A -> G	GAG -> GGG	410	SNP (transition)	Substitution	0.761	SSA_0539	heme-binding protein
	794503	V -> A	878	T -> C	GTG -> GCG	493	SNP (transition)	Substitution	1	SSA_0810	Rse adapter RapZ
	952810	L -> P	827	T -> C	CTG -> CCG	406	SNP (transition)	Substitution	1	SSA_0942	phosphate ABC transporter permease subunit PstC
	1065080	L -> P	89	T -> C	CTG -> CCG	317	SNP (transition)	Substitution	1	SSA_1048	ABC transporter ATP-binding protein
	1236919	H -> Y	178	C -> T	CAT -> TAT	373	SNP (transition)	Substitution	0.592	SSA_1211	CYTH domain-containing protein
	1762037		55	G -> A	CTA -> TTA	473	SNP (transition)	None	1	SSA_1773	ECF transporter S component
	1834848	L -> P	557	T -> C	CTG -> CCG	350	SNP (transition)	Substitution	1	SSA_1837	YigZ family protein
	1856824		477	T -> C	CGT -> CGC	460	SNP (transition)	None	0.996	SSA_1860	penicillin-binding protein PBP1a
	1872840		234	T -> C	GCT -> GCC	374	SNP (transition)	None	1	SSA_1875	DUF3278 domain-containing protein
	1961396		822	T -> C	AAT -> AAC	452	SNP (transition)	None	0.998	SSA_1961	ABC transporter substrate-binding protein/permease
	1974802	N -> I	1109	T -> A	AAC -> ATC	470	SNP (transversion)	Substitution	0.594	SSA_1978	DAK2 domain-containing protein
	2028223	H -> R	2579	T -> C	CAT -> CGT	419	SNP (transition)	Substitution	1	SSA_2023	GH32 C-termil domain-containing protein
	2033278			T -> C		325	SNP (transition)		1	intergenic1982
	2272520	Q -> R	1523	T -> C	CAG -> CGG	561	SNP (transition)	Substitution	0.996	SSA_2270	aspartate--tR ligase
	2275522		12	T -> C	AAA -> AAG	491	SNP (transition)	None	1	SSA_2273	DUF443 family protein
	2287041		2289	A -> G	CCT -> CCC	301	SNP (transition)	None	1	SSA_2277	type VII secretion protein EssC
∆rplV#2	111317		69	T -> C	TAT -> TAC	433	SNP (transition)	None	0.979	SSA_0113	30S ribosomal protein S3
	126301			A -> G		434	SNP (transition)		0.486	J1C87_00765	23S ribosomal R
	498003		13	C -> T		493	SNP (transition)	Truncation	1	SSA_0496	DUF2817 domain-containing protein
	882039	A -> V	323	C -> T	GCG -> GTG	274	SNP (transition)	Substitution	0.993	SSA_0886	phosphopyruvate hydratase
	882513	A -> V	797	C -> T	GCT -> GTT	316	SNP (transition)	Substitution	0.965	SSA_0886	phosphopyruvate hydratase
	1220743		286	C -> A		205	SNP (transversion)	Truncation	1	SSA_1192	hypothetical protein
	1434344	P -> S	1438	G -> A	CCG -> TCG	315	SNP (transition)	Substitution	0.997	SSA_1423	single-stranded-D-specific exonuclease RecJ
	1527905	A -> T	163	C -> T	GCA -> ACA	199	SNP (transition)	Substitution	0.533	SSA_1519	lipopolysaccharide biosynthesis protein
∆rplV#3	26425	L -> P	935	T -> C	CTA -> CCA	188	SNP (transition)	Substitution	1	SSA_0020	ribose-phosphate diphosphokise
	110810	L -> H	212	T -> A	CTT -> CAT	147	SNP (transversion)	Substitution	0.993	SSA_0111	30S ribosomal protein S19
	163658	Q -> R	224	A -> G	CAG -> CGG	234	SNP (transition)	Substitution	0.996	SSA_0162	hypothetical protein
	814111	K -> N	4860	A -> C	AAA -> AAC	86	SNP (transversion)	Substitution	0.291	SSA_0829	accessory Sec-dependent serine-rich glycoproteidhesin
	1105766	I -> V	394	A -> G	ATT -> GTT	225	SNP (transition)	Substitution	1	SSA_1086	CCA tR nucleotidyltransferase
	1644305	F -> V	226	A -> C	TTT -> GTT	110	SNP (transversion)	Substitution	0.245	SSA_1640	cell wall synthase accessory phosphoprotein MacP
∆rplV#4	110846	H -> R	248	A -> G	CAC -> CGC	450	SNP (transition)	Substitution	0.991	SSA_0111	30S ribosomal protein S19
	123967			(A)8 -> (A)7		398	Deletion (tandem repeat)		0.849	intergenic150
	494871	L -> F	19	C -> T	CTT -> TTT	704	SNP (transition)	Substitution	0.996	SSA_0493	ABC transporter substrate-binding protein
	610310			G -> A		321	SNP (transition)		1	intergenic627
	1237604	G -> S	157	G -> A	GGC -> AGC	347	SNP (transition)	Substitution	0.882	SSA_1212	ribose-phosphate diphosphokise
∆rplV#5	26116	M -> T	626	T -> C	ATG -> ACG	429	SNP (transition)	Substitution	0.998	SSA_0020	ribose-phosphate diphosphokise
	101559	L -> P	953	T -> C	CTG -> CCG	511	SNP (transition)	Substitution	0.971	SSA_0100	D polymerase I
	534363	D -> G	362	A -> G	GAC -> GGC	407	SNP (transition)	Substitution	0.973	SSA_0537	diol dehydratase reactivase subunit alpha
	1066525		396	A -> G	GTA -> GTG	389	SNP (transition)	None	0.967	SSA_1049	ABC transporter permease
	1776924	D -> E	840	T -> A	GAT -> GAA	262	SNP (transversion)	Substitution	0.996	SSA_1792	membrane protein insertase YidC
	1779867	G -> D	440	C -> T	GGC -> GAC	302	SNP (transition)	Substitution	0.967	SSA_1796	transcription elongation factor GreA
	2319594		1215	A -> G	GGT -> GGC	469	SNP (transition)	None	0.985	SSA_2309	pilus assembly protein PilM
∆rplV#6	179398	E -> K	2557	G -> A	GAA -> AAA	483	SNP (transition)	Substitution	0.892	SSA_0176	D-directed R polymerase subunit beta
	289438	Y -> C	269	T -> C	TAT -> TGT	367	SNP (transition)	Substitution	0.362	J1C87_01605	hypothetical protein
	384721		204	T -> C	AGT -> AGC	412	SNP (transition)	None	0.362	SSA_0388	hypothetical protein
	2095904	Q -> R	410	T -> C	CAG -> CGG	482	SNP (transition)	Substitution	0.39	SSA_2089	L-ribulose-5-phosphate 3-epimerase
∆rplV#7	176521					122	Deletion		1	intergenic207
	283204	N -> H	94	T -> G	AAC -> CAC	69	SNP (transversion)	Substitution	0.348	SSA_0288	isoprenylcysteine carboxylmethyltransferase family protein
	951230	Q -> R	125	A -> G	CAG -> CGG	134	SNP (transition)	Substitution	1	SSA_0941	phosphate ABC transporter substrate-binding protein PstS family protein
	1090898	I -> V	112	A -> G	ATT -> GTT	148	SNP (transition)	Substitution	1	SSA_1070	RluA family pseudouridine synthase
∆rplV#8	26425	L -> P	935	T -> C	CTA -> CCA	260	SNP (transition)	Substitution	1	SSA_0020	ribose-phosphate diphosphokise
	64113	L -> P	455	T -> C	CTG -> CCG	292	SNP (transition)	Substitution	1	SSA_0062	galactose mutarotase
	110049	I -> V	370	A -> G	ATC -> GTC	346	SNP (transition)	Substitution	1	SSA_0110	50S ribosomal protein L2
	110505	E -> K	826	G -> A	GAG -> AAG	246	SNP (transition)	Substitution	1	SSA_0110	50S ribosomal protein L2
	110816	E -> G	218	A -> G	GAA -> GGA	235	SNP (transition)	Substitution	1	SSA_0111	30S ribosomal protein S19
	762168		695	(G)4 -> (G)5		249	Insertion (tandem repeat)	Frame Shift	0.562	SSA_0777	glucose-1-phosphate adenylyltransferase subunit GlgD
	774622	I -> T	128	T -> C	ATC -> ACC	216	SNP (transition)	Substitution	1	SSA_0789	F1Fo ATP synthase subunit epsilon
∆dnaK#1	1038281		93	G -> A	ACG -> ACA	393	SNP (transition)	None	0.997	SSA_1021	M42 family metallopeptidase
	1248931			G -> A		414	SNP (transition)		0.993	intergenic1198
∆dnaK#2	762178		705	C -> A		542	SNP (transversion)	Truncation	0.5	SSA_0777	glucose-1-phosphate adenylyltransferase subunit GlgD
	762354	S -> Y	881	C -> A	TCC -> TAC	633	SNP (transversion)	Substitution	0.425	SSA_0777	glucose-1-phosphate adenylyltransferase subunit GlgD
	1248931			G -> A		549	SNP (transition)		1	intergenic1198
	1865472	A -> T	484	C -> T	GCT -> ACT	606	SNP (transition)	Substitution	1	SSA_1868	amino acid ABC transporter permease
	2018573	Y -> C	734	T -> C	TAT -> TGT	618	SNP (transition)	Substitution	1	SSA_2017	hypothetical protein
∆dnaK#3	2117733	H -> R	254	T -> C	CAC -> CGC	499	SNP (transition)	Substitution	1	SSA_2111	30S ribosomal protein S12
∆dnaK#4	318999			C -> T		379	SNP (transition)		1	intergenic350
	2008893	A -> S	298	C -> A	GCT -> TCT	385	SNP (transversion)	Substitution	1	SSA_2006	DJ-1/PfpI family protein
	2206147	E -> D	33	C -> G	GAG -> GAC	331	SNP (transversion)	Substitution	1	SSA_2203	30S ribosomal protein S2
∆dnaK#5	190828	D -> V	629	A -> T	GAT -> GTT	401	SNP (transversion)	Substitution	1	SSA_0184	Flp pilus assembly complex ATPase component TadA
	662058	P -> L	548	C -> T	CCC -> CTC	350	SNP (transition)	Substitution	1	SSA_0677	TlyA family rR (cytidine-2'-O)-methyltransferase
	1763321			G -> T		288	SNP (transversion)		0.997	intergenic1721
	1865472	A -> T	484	C -> T	GCT -> ACT	379	SNP (transition)	Substitution	1	SSA_1868	amino acid ABC transporter permease
∆dnaK#6	1091489	H -> Y	703	C -> T	CAT -> TAT	343	SNP (transition)	Substitution	1	SSA_1070	RluA family pseudouridine synthase
	2053363		1507	C -> A		364	SNP (transversion)	Truncation	1	SSA_2049	polyribonucleotide nucleotidyltransferase
∆dnaK#7	111766	P -> L	518	C -> T	CCG -> CTG	448	SNP (transition)	Substitution	1	SSA_0113	30S ribosomal protein S3
	787503		324	C -> T	GGC -> GGT	446	SNP (transition)	None	0.639	SSA_0803	hypothetical protein
	792124	A -> V	632	C -> T	GCG -> GTG	446	SNP (transition)	Substitution	0.599	SSA_0807	GTPase ObgE
	933683	L -> F	592	C -> T	CTC -> TTC	486	SNP (transition)	Substitution	0.693	SSA_0921	alcohol dehydrogese catalytic domain-containing protein
	1148557	H -> D	1291	C -> G	CAC -> GAC	417	SNP (transversion)	Substitution	1	SSA_1120	sensor histidine kise
∆dnaK#8	405662	G -> V	176	C -> A	GGG -> GTG	333	SNP (transversion)	Substitution	0.514	SSA_0407	ABC transporter ATP-binding protein
	2118075			C -> A		318	SNP (transversion)		0.991	intergenic2065
∆dnaK#9	662116		606	(A)5 -> (A)6		522	Insertion (tandem repeat)	Frame Shift	0.805	SSA_0677	TlyA family rR (cytidine-2'-O)-methyltransferase
	1448233		432	G -> A	ACC -> ACT	607	SNP (transition)	None	0.695	SSA_1443	1-(5-phosphoribosyl)-5-[(5- phosphoribosylamino)methylideneamino]imidazole-4- carboxamide isomerase
∆dnaK#10	244749	I -> N	539	T -> A	ATT -> AAT	447	SNP (transversion)	Substitution	0.718	SSA_0250	bifunctiol (p)ppGpp synthetase/guanosine-3',5'-bis(diphosphate) 3'-pyrophosphohydrolase
	582482		675	(A)5 -> (A)6		377	Insertion (tandem repeat)	Frame Shift	0.708	SSA_0588	amino acid ABC transporter substrate-binding protein
	1769115		32	(T)7 -> (T)6		327	Deletion (tandem repeat)	Frame Shift	0.694	SSA_1780	site-specific tyrosine recombise XerD
	2361626			T -> C		417	SNP (transition)		0.71	intergenic2304
∆dnaK#11	107567			G -> C		389	SNP (transversion)		1	intergenic119
	605334	L -> F	1444	C -> T	CTC -> TTC	388	SNP (transition)	Substitution	1	SSA_0613	KxYKxGKxW sigl peptide domain-containing protein
∆dnaK#12	245193	T -> I	983	C -> T	ACC -> ATC	469	SNP (transition)	Substitution	1	SSA_0250	bifunctiol (p)ppGpp synthetase/guanosine-3',5'-bis(diphosphate) 3'-pyrophosphohydrolase
	1898112		484	C -> A		395	SNP (transversion)	Truncation	0.301	SSA_1901	ribosome maturation factor RimP
	2007390	S -> R	970		AGC -> CGC	234	deletion >10 Bp	deletion >10 bp	0.9	SSA_2005	molecular chaperone DJ
	2011278			T -> C		314	SNP (transition)		1	intergenic1963
∆dnaK#13	111766	P -> L	518	C -> T	CCG -> CTG	368	SNP (transition)	Substitution	1	SSA_0113	30S ribosomal protein S3
	812465	insertion >96 bp	3214	AGT -> TCC	AGT -> TCC	161 -> 164	insertion >96 bp	insertion >96 bp	0.994	SSA_0829	accessory Sec-dependent serine-rich glycoproteidhesin
	1148557	H -> D	1291	C -> G	CAC -> GAC	296	SNP (transversion)	Substitution	1	SSA_1120	sensor histidine kise
∆dnaK#14	119810			T -> C		450	SNP (transition)		0.68	intergenic143
	229197	A -> T	142	G -> A	GCT -> ACT	347	SNP (transition)	Substitution	0.354	SSA_0232	hypothetical protein
	1526145		641	(T)7 -> (T)6		309	Deletion (tandem repeat)	Frame Shift	0.427	SSA_1518	glycosyltransferase family 2 protein
	1526686	L -> V	100	A -> C	TTA -> GTA	298	SNP (transversion)	Substitution	0.641	SSA_1518	glycosyltransferase family 2 protein
	1539153	I -> S	1235	T -> G	ATC -> AGC	387	SNP (transversion)	Substitution	0.38	SSA_1529	lysine--tR ligase
	1706090	V -> A	68	A -> G	GTT -> GCT	305	SNP (transition)	Substitution	0.341	J1C87_08320	D adenine methylase
	1865914		42	C -> T	AAG -> AAA	377	SNP (transition)	None	0.337	SSA_1868	amino acid ABC transporter permease
	1879365		3432	G -> T	GGC -> GGA	414	SNP (transversion)	None	0.365	SSA_1882	S8 family serine peptidase
	2011801		237	C -> T	TTG -> TTA	467	SNP (transition)	None	0.655	SSA_2008	nucleotide exchange factor GrpE
∆f1fo#204 (recreated and passaged in microaerobic condition)	693239			C -> G		248	SNP (transversion)	intergenic711	1	intergenic711
	954786	G -> D	122	G -> A	GGC -> GAC	270	SNP (transition)	SSA_0945	0.4	SSA_0945	phosphate ABC transporter ATP-binding protein
	1322451		1119	G -> A	ATC -> ATT	277	SNP (transition)	SSA_1301	0.44	SSA_1301	secretion protein
	1485246	H -> Y	667	C -> T	CAC -> TAC	267	SNP (transition)	J1C87_07215	1	J1C87_07215	ISL3 family transposase
	1765184	P -> L	497	C -> T	CCG -> CTG	310	SNP (transition)	SSA_1776	0.997	SSA_1776	TrkH family potassium uptake protein
	1865472	A -> S	484	C -> A	GCT -> TCT	286	SNP (transversion)	SSA_1868	1	SSA_1868	amino acid ABC transporter permease
	2032516		696	(A)9 -> (A)8		270	Deletion (tandem repeat)	SSA_2025	0.985	SSA_2025	GTP-binding protein
∆f1fo#206 (recreated and passaged in microaerobic condition)	424920		354	G -> A	CGC -> CGT	413	SNP (transition)	SSA_0425	1	SSA_0425	bifunctional glycosyltransferase family 2/GtrA family protein
	482736	E -> D	267	G -> T	GAG -> GAT	436	SNP (transversion)	SSA_0479	0.956	SSA_0479	cobalt ABC transporter permease
	768512			A -> G		200	SNP (transition)	intergenic780	1	intergenic780
	768568			A -> T		206	SNP (transversion)	intergenic780	1	intergenic780
	1571119	A -> T	190	C -> T	GCT -> ACT	324	SNP (transition)	SSA_1565	0.948	SSA_1565	response regulator transcription factor
	1764921	W -> C	234	G -> T	TGG -> TGT	376	SNP (transversion)	SSA_1776	1	SSA_1776	TrkH family potassium uptake protein
	1852437		447	G -> A	TAC -> TAT	353	SNP (transition)	SSA_1854	1	SSA_1854	Holliday junction resolvase
	1865235	R -> S	721	G -> T	CGT -> AGT	270	SNP (transversion)	SSA_1868	0.922	SSA_1868	amino acid ABC transporter permease
∆rpsA#1 (robust growth mutant)	84885		64	G -> A		281	SNP (transition)	SSA_0081	1	SSA_0081	MurR/RpiR family transcriptional regulator
	699495	G -> E	1601	C -> T	GGG -> GAG	242	SNP (transition)	SSA_0712	0.988	SSA_0712	cation-translocating P-type ATPase
	903775	G -> D	7826	G -> A	GGT -> GAT	253	SNP (transition)	SSA_0904	1	SSA_0904	YSIRK-type signal peptide-containing protein
	1246999			A -> G		265	SNP (transition)	intergenic1195	1	intergenic1195
	1247127	S -> P	325	A -> G	TCA -> CCA	227	SNP (transition)	SSA_1222	0.996	SSA_1222	NUDIX hydrolase
	1247478			A -> G		230	SNP (transition)	intergenic1196	0.996	intergenic1196
	1247510			C -> T		206	SNP (transition)	J1C87_05985	1	J1C87_05985	tRNA-Arg
	1257956		798	G -> C	GGC -> GGG	259	SNP (transversion)	SSA_1232	0.992	SSA_1232	DNA topoisomerase IV subunit B
	1281829			A -> T		224	SNP (transversion)	intergenic1228	0.982	intergenic1228
	1472425	G -> S	1090	C -> T	GGC -> AGC	248	SNP (transition)	SSA_1464	1	SSA_1464	3-phosphoshikimate 1-carboxyvinyltransferase
	1567743	E -> G	140	T -> C	GAA -> GGA	223	SNP (transition)	SSA_1561	0.955	SSA_1561	ribonuclease III
Note:† indicates a substitution in the region shared by two overlapped ORFs. ‡ indicates deletion mutations affecting two to four ORFs.
Mutants containing duplicated regions greater than 10 kb are marked in red.
# The J1C87_XXXXX IDs refer to the paper (Kitten et al., manuscript in preparation)

## Sheet: S3.PTS
Supplemental Table 3. Mutations in phosphotransferase system (PTS) genes in both essential gene knockout and WT populations. Related to Figure S4.
	No	Yes
Δf1fo	13	0
ΔuncE	3	0
ΔuncB	2	0
ΔuncF	3	0
ΔuncH	7	1
ΔuncA	3	0
uncG	2	0
∆uncD	2	0
∆uncC	3	0
∆ftsX	19	0
∆fabZ	21	1
∆fabF	11	2
∆fabG	19	6
∆fabK	11	2
∆fabH	18	0
∆pfkA	7	3
∆dpcK	17	0
∆obgE	14	0
∆yqeG	6	0
∆glmM	5	0
∆yihA	16	0
∆rpmH	4	0
∆rplV	8	0
∆dnaK	14	0
WT	3	3
Note: "Yes" denotes a population develops mutations in any PTS mannose/fructose/sorbose transporter family subunits (SSA_1918, SSA_1919, and SSA_1920)

## Sheet: S4.popu
Supplemental Table 4. Number of mutated segments observed per population for each deletion mutant. Related to Figure 2c.
Population_mutated	# of mutated segments
Δf1fo#101	4
Δf1fo#102	2
Δf1fo#103	4
Δf1fo#104	4
Δf1fo#105	9
Δf1fo#106	4
Δf1fo#107	6
Δf1fo#108	7
Δf1fo#109	4
Δf1fo#110	4
Δf1fo#111	7
Δf1fo#112	3
Δf1fo#4	6
∆uncE#1	7
∆uncE#2	5
∆uncE#3	4
∆uncB#1	7
∆uncB#2	8
∆uncF#1	5
∆uncF#2	8
∆uncF#3	12
∆uncH#1	9
∆uncH#2	4
∆uncH#3	12
∆uncH#4	10
∆uncH#5	9
∆uncH#6	7
∆uncH#7	3
∆uncH#8	9
∆uncA#1	9
∆uncA#2	9
∆uncA#3	7
∆uncG#1	4
∆uncG#2	4
∆uncD#1	5
∆uncD#2	10
∆uncC#1	7
∆uncC#2	9
∆uncC#3	5
∆ftsX#1	4
∆ftsX#2	6
∆ftsX#3	5
∆ftsX#4	7
∆ftsX#5	1
∆ftsX#6	4
∆ftsX#7	5
∆ftsX#8	6
∆ftsX#9	2
∆ftsX#10	4
∆ftsX#11	6
∆ftsX#12	5
∆ftsX#13	3
∆ftsX#14	5
∆ftsX#15	2
∆ftsX#16	4
∆ftsX#17	4
∆ftsX#18	2
∆ftsX#19	3
∆fabZ#1	4
∆fabZ#2	5
∆fabZ#3	6
∆fabZ#4	8
∆fabZ#5	2
∆fabZ#6	8
∆fabZ#7	3
∆fabZ#8	4
∆fabZ#9	3
∆fabZ#10	6
∆fabZ#11	5
∆fabZ#12	9
∆fabZ#13	2
∆fabZ#14	2
∆fabZ#15	1
∆fabZ#16	3
∆fabZ#17	2
∆fabZ#18	3
∆fabZ#20	2
∆fabZ#19	5
∆fabZ#21	10
∆fabZ#22	3
∆fabF#1	4
∆fabF#2	3
∆fabF#3	3
∆fabF#4	3
∆fabF#5	7
∆fabF#6	14
∆fabF#7	5
∆fabF#8	5
∆fabF#9	3
∆fabF#10	4
∆fabF#11	3
∆fabF#12	3
∆fabF#13	5
∆fabG#1	4
∆fabG#2	7
∆fabG#3	6
∆fabG#4	4
∆fabG#5	2
∆fabG#6	6
∆fabG#7	4
∆fabG#8	4
∆fabG#9	1
∆fabG#10	3
∆fabG#11	4
∆fabG#12	3
∆fabG#13	2
∆fabG#14	4
∆fabG#15	6
∆fabG#16	3
∆fabG#17	5
∆fabG#18	3
∆fabG#19	5
∆fabG#20	7
∆fabG#21	6
∆fabG#22	1
∆fabG#23	2
∆fabG#24	5
∆fabG#25	5
∆fabK#1	4
∆fabK#2	3
∆fabK#3	8
∆fabK#4	8
∆fabK#5	7
∆fabK#6	2
∆fabK#7	5
∆fabK#8	3
∆fabK#9	8
∆fabK#10	4
∆fabK#11	3
∆fabK#12	6
∆fabK#13	8
∆fabH#1	2
∆fabH#2	4
∆fabH#3	3
∆fabH#4	7
∆fabH#5	8
∆fabH#6	5
∆fabH#7	16
∆fabH#8	5
∆fabH#9	6
∆fabH#10	3
∆fabH#11	3
∆fabH#12	4
∆fabH#13	8
∆fabH#14	3
∆fabH#15	2
∆fabH#16	3
∆fabH#17	4
∆fabH#18	4
∆pfkA#1	4
∆pfkA#2	7
∆pfkA#3	5
∆pfkA#4	8
∆pfkA#5	7
∆pfkA#6	6
∆pfkA#7	5
∆pfkA#8	12
∆pfkA#9	4
∆pfkA#10	7
∆dpck#1	6
∆dpck#2	9
∆dpck#3	5
∆dpck#4	7
∆dpck#5	7
∆dpck#6	5
∆dpck#7	5
∆dpck#8	11
∆dpck#9	7
∆dpck#10	7
∆dpck#11	7
∆dpck#12	6
∆dpck#13	6
∆dpck#14	11
∆dpck#15	3
∆dpck#16	11
∆dpck#17	6
∆obgE#1	4
∆obgE#2	6
∆obgE#3	5
∆obgE#4	9
∆obgE#5	4
∆obgE#6	4
∆obgE#7	8
∆obgE#8	2
∆obgE#9	3
∆obgE#10	2
∆obgE#11	2
∆obgE#12	7
∆obgE#13	5
∆obgE#14	1
∆yihA#1	7
∆yihA#2	11
∆yihA#3	7
∆yihA#4	3
∆yihA#5	6
∆yihA#6	8
∆glmM#1	7
∆glmM#2	5
∆glmM#3	5
∆glmM#4	8
∆pngm#5	5
∆yqeG#1	4
∆yqeG#2	8
∆yqeG#3	7
∆yqeG#4	10
∆yqeG#5	3
∆yqeG#6	2
∆yqeG#7	4
∆yqeG#8	3
∆yqeG#9	3
∆yqeG#10	3
∆yqeG#11	2
∆yqeG#12	2
∆yqeG#13	7
∆yqeG#14	4
∆yqeG#15	5
∆yqeG#16	3
∆rpmH#1	9
∆rpmH#2	6
∆rpmH#3	3
∆rpmH#4	4
∆rplV#1	17
∆rplV#2	7
∆rplV#3	6
∆rplV#4	5
∆rplV#5	7
∆rplV#6	4
∆rplV#7	4
∆rplV#8	6
∆dnaK#1	2
∆dnaK#2	4
∆dnaK#3	1
∆dnaK#4	3
∆dnaK#5	3
∆dnaK#6	2
∆dnaK#7	5
∆dnaK#8	2
∆dnaK#9	2
∆dnaK#10	4
∆dnaK#11	2
∆dnaK#12	4
∆dnaK#13	3
∆dnaK#14	6
WT#1	3
WT#2	4
WT#3	0
WT#4	1
WT#5	0
WT#6	4

## Sheet: S5.30-50
Supplemental Table 5. Proportion of populations containing mutated segments comprising >50% or 30–50% of sequence reads. Related to Figure 2d.
	>50%	30%-50%
Δf1fo	13	0
ΔfuncE	3	0
ΔfuncB	2	0
ΔfuncF	3	0
ΔfuncH	8	0
ΔfuncA	3	0
ΔfuncG	2	0
∆uncD	2	0
∆uncC	3	0
∆ftsX	19	0
∆fabZ	22	0
∆fabF	13	0
∆fabG	23	2
∆fabK	13	0
∆fabH	18	0
∆pfkA	10	0
∆dpcK	17	0
∆obgE	14	0
∆yqeG	6	0
∆glmM	5	0
∆yihA	16	0
∆rpmH	4	0
∆rplV	8	0
∆dnaK	14	0
WT	0	4

## Sheet: S6.mut.EG
Supplemental Table 6. Frequency of mutated segments in essential genes, non_essential genes and intergenic regions. Related to Figure 2e.
Segment categories	Δf1fo	∆uncE	∆uncB	∆uncF	∆uncH	∆uncA	∆uncG	∆uncD	∆uncC	∆ftsX	∆fabZ	∆fabF	∆fabG	∆fabK	∆fabH	∆dpck	∆pfkA	∆obgE	∆yqeG	∆glmM	∆yihA	∆rpmH	∆rplV	∆dnaK	WT
essential	5	1	5	9	23	6	4	7	8	12	47	15	40	25	23	19	8	4	9	2	8	3	14	10	0
non_essental	44	13	10	13	35	18	1	8	13	60	42	43	57	35	51	79	53	45	55	27	26	17	38	28	12
intergenic	15	2	0	3	4	1	3	0	0	6	7	4	5	9	16	20	4	13	6	1	8	1	4	8	0

## Sheet: S7.seg. freq
Supplemental Table 7. Most frequently identified suppressor mutations in essential gene deletion mutants.
Populations	Gene ID #	Occurrences	frequency	Annotated Functions
WT#1 to WT#6	SSA_0138	2	0.333333	zinc ABC transporter substrate-binding protein AdcA
	SSA_0243	1	0.166667	bifunctional 2',3'-cyclic-nucleotide 2'-phosphodiesterase/3'-nucleotidase
	SSA_0746	1	0.166667	glucosamine-6-phosphate deaminase
	SSA_1307	1	0.166667	TrkH family potassium uptake protein
	SSA_1826	1	0.166667	glycerol kinase GlpK
	SSA_1919	1	0.166667	PTS mannose/fructose/sorbose transporter subunitIIC
	SSA_1920	2	0.333333	PTS mannose/fructose/sorbose transporter family subunit IID
	SSA_2275	1	0.166667	hypothetical protein
	SSA_2381	2	0.333333	trypsin-like peptidase domain-containing protein
Δf1fo#4, 101 to 112	intergenic1978	1	0.0769231	N/A
	intergenic2181	1	0.0769231	N/A
	intergenic2183	1	0.0769231	N/A
	intergenic550	1	0.0769231	N/A
	intergenic601	1	0.0769231	N/A
	intergenic602	1	0.0769231	N/A
	intergenic652	1	0.0769231	N/A
	intergenic739	1	0.0769231	N/A
	intergenic780	3	0.230769	N/A
	intergenic788	4	0.307692	N/A
	SSA_0176	1	0.0769231	DNA-directed RNA polymerase subunit beta
	SSA_0316	1	0.0769231	tRNA (adenosine(37)-N6)-threonylcarbamoyltransferase complex dimerization subunit type 1 TsaB
	SSA_0383	1	0.0769231	glycoside hydrolase family 1 protein
	SSA_0395	1	0.0769231	6-phospho-beta-glucosidase
	SSA_0514	1	0.0769231	iron-containing alcohol dehydrogenase
	SSA_0656	1	0.0769231	cell division protein FtsZ
	SSA_0690	1	0.0769231	recombination protein RecR
	SSA_0692	1	0.0769231	UDP-N-acetylmuramoyl-tripeptide--D-alanyl-D- alanine ligase
	SSA_0790	5	0.384615	DUF1146 domain-containing protein
	SSA_0791	2	0.153846	UDP-N-acetylglucosamine 1-carboxyvinyltransferase
	SSA_0866	2	0.153846	cation-translocating P-type ATPase
	SSA_0873	1	0.0769231	bifunctional DnaQ family exonuclease/ATP-dependent helicase
	SSA_0943	1	0.0769231	phosphate ABC transporter permease PstA
	SSA_0949	1	0.0769231	hypothetical protein
	SSA_1065	1	0.0769231	LPXTG cell wall anchor domain-containing protein
	SSA_1070	1	0.0769231	RluA family pseudouridine synthase
	SSA_1502	1	0.0769231	LysM peptidoglycan-binding domain-containing protein
	SSA_1775	1	0.0769231	Trk system potassium transporter TrkA
	SSA_1776	12	0.923077	TrkH family potassium uptake protein
	SSA_1792	1	0.0769231	membrane protein insertase YidC
	SSA_1809	1	0.0769231	PTS transporter subunit EIIC
	SSA_1852	1	0.0769231	ribonuclease Y
	SSA_1867	1	0.0769231	amino acid ABC transporter ATP-binding protein
	SSA_1868	4	0.307692	amino acid ABC transporter permease
	SSA_1931	1	0.0769231	acetyl-CoA carboxylase carboxyltransferase subunit beta
	SSA_2185	3	0.230769	adenylosuccinate synthase
	SSA_2329	1	0.0769231	Cof-type HAD-IIB family hydrolase
Δf1fo.single subunit#1 to 26	intergenic1054	1	0.0384615	N/A
	intergenic1228	3	0.115385	N/A
	intergenic1721	1	0.0384615	N/A
	intergenic1916	3	0.115385	N/A
	intergenic2104	1	0.0384615	N/A
	intergenic782	1	0.0384615	N/A
	intergenic784	3	0.115385	N/A
	SSA_0005	1	0.0384615	redox-regulated ATPase YchF
	SSA_0008	1	0.0384615	transcription-repair coupling factor
	SSA_0086	2	0.0769231	V-type ATP synthase subunit K
	SSA_0091	1	0.0384615	V-type ATP synthase subunit A
	SSA_0113	1	0.0384615	30S ribosomal protein S3
	SSA_0122	1	0.0384615	50S ribosomal protein L6
	SSA_0129	1	0.0384615	translation initiation factor IF-1
	J1C87_00755	1	0.0384615	16S ribosomal RNA
	SSA_0204	1	0.0384615	response regulator transcription factor
	SSA_0208	2	0.0769231	DUF1846 domain-containing protein
	SSA_0243	2	0.0769231	bifunctional 2',3'-cyclic-nucleotide 2'-phosphodiesterase/3'-nucleotidase
	SSA_0538	7	0.269231	glycerol dehydratase reactivase beta/small subunit family protein
	SSA_0588	2	0.0769231	amino acid ABC transporter substrate-binding protein
	SSA_0642	1	0.0384615	prepilin peptidase
	SSA_0654	1	0.0384615	FtsQ-type POTRA domain-containing protein
	SSA_0689	1	0.0384615	penicillin-binding protein PBP2B
	SSA_0751	1	0.0384615	oligoendopeptidase F
	SSA_0780	1	0.0384615	phosphatase PAP2 family protein
	SSA_0781	1	0.0384615	mannose-6-phosphate isomerase, class I
	SSA_0782	9	0.346154	F1Fo ATP synthase subunit C
	SSA_0783	3	0.115385	F1Fo ATP synthase subunit A
	SSA_0784	7	0.269231	F1Fo ATP synthase subunit B
	SSA_0785	3	0.115385	F1Fo ATP synthase subunit delta
	SSA_0786	8	0.307692	F1Fo ATP synthase subunit alpha
	SSA_0787	3	0.115385	F1Fo ATP synthase subunit gamma
	SSA_0788	3	0.115385	F1Fo ATP synthase subunit beta
	SSA_0789	1	0.0384615	F1Fo ATP synthase subunit epsilon
	SSA_0791	1	0.0384615	UDP-N-acetylglucosamine 1-carboxyvinyltransferase
	SSA_0802	2	0.0769231	diadenylate cyclase CdaA
	SSA_0832	2	0.0769231	accessory Sec system protein translocase subunitSecY2
	SSA_0833	3	0.115385	accessory Sec system protein Asp1
	SSA_0866	1	0.0384615	cation-translocating P-type ATPase
	SSA_0876	1	0.0384615	DJ-1/PfpI family protein
	SSA_0914	1	0.0384615	phenylalanine--tRNA ligase subunit beta
	SSA_0941	1	0.0384615	phosphate ABC transporter substrate-binding protein PstS family protein
	SSA_0943	1	0.0384615	phosphate ABC transporter permease PstA
	SSA_0944	1	0.0384615	phosphate ABC transporter ATP-binding protein
	SSA_0946	1	0.0384615	phosphate signaling complex protein PhoU
	SSA_1070	2	0.0769231	RluA family pseudouridine synthase
	SSA_1074	1	0.0384615	pyrroline-5-carboxylate reductase
	SSA_1306	1	0.0384615	TrkA family potassium uptake protein
	SSA_1307	5	0.192308	TrkH family potassium uptake protein
	J1C87_06675	1	0.0384615	IS3 family transposase
	SSA_1369	1	0.0384615	beta-lactamase family protein
	SSA_1373	1	0.0384615	ABC-F family ATP-binding cassette domain-containing protein
	SSA_1397	7	0.269231	DUF1836 domain-containing protein
	SSA_1446	1	0.0384615	histidinol dehydrogenase
	SSA_1546	1	0.0384615	prolipoprotein diacylglyceryl transferase
	SSA_1564	9	0.346154	cell wall metabolism sensor histidine kinase VicK
	SSA_1592	1	0.0384615	PrsW family intramembrane metalloprotease
	SSA_1602	1	0.0384615	ribonuclease R
	SSA_1606	1	0.0384615	dephospho-CoA kinase
	SSA_1695	1	0.0384615	transcription antiterminator
	SSA_1758	1	0.0384615	hypothetical protein
	SSA_1775	8	0.307692	Trk system potassium transporter TrkA
	SSA_1776	16	0.615385	TrkH family potassium uptake protein
	SSA_1805	1	0.0384615	primosomal protein DnaI
	SSA_1809	1	0.0384615	PTS transporter subunit EIIC
	SSA_1826	2	0.0769231	glycerol kinase GlpK
	SSA_1845	1	0.0384615	Stk1 family PASTA domain-containing Ser/Thr kinase
	SSA_1867	2	0.0769231	amino acid ABC transporter ATP-binding protein
	SSA_1868	3	0.115385	amino acid ABC transporter permease
	SSA_1918	1	0.0384615	PTS sugar transporter subunit IIB
	SSA_1938	8	0.307692	enoyl-[acyl-carrier-protein] reductase FabK
	SSA_2007	7	0.269231	molecular chaperone DnaK
	SSA_2018	1	0.0384615	PFL family protein
	SSA_2033	1	0.0384615	30S ribosomal protein S9
	SSA_2111	2	0.0769231	30S ribosomal protein S12
	SSA_2186	1	0.0384615	bifunctional glutamate--cysteine ligase GshA/glutathione synthetase GshB
	SSA_2281	1	0.0384615	type VII secretion protein EssA
	SSA_2310	1	0.0384615	prepilin-type N-terminal cleavage/methylation domain-containing protein
	SSA_2316	1	0.0384615	type II secretion system F family protein
∆ftsX#1 to #19	intergenic1263	1	0.0526316	N/A
	intergenic16	1	0.0526316	N/A
	intergenic1867	1	0.0526316	N/A
	intergenic659	1	0.0526316	N/A
	intergenic770	1	0.0526316	N/A
	intergenic868	1	0.0526316	N/A
	SSA_0134	1	0.0526316	penicillin-binding protein PBP1B
	SSA_0179	1	0.0526316	hypothetical protein
	SSA_0181	1	0.0526316	glycosyltransferase
	SSA_0328	2	0.105263	Xaa-Pro dipeptidyl-peptidase
	SSA_0386	1	0.0526316	glycine betaine/L-proline ABC transporter ATP-binding protein
	SSA_0443	1	0.0526316	ABC transporter permease
	SSA_0520	1	0.0526316	ethanolamine ammonia-lyase subunit EutC
	SSA_0658	1	0.0526316	cell division protein SepF
	SSA_0698	1	0.0526316	peptide chain release factor 3
	SSA_0744	1	0.0526316	tRNA preQ1(34) S-adenosylmethionine ribosyltransferase-isomerase QueA
	SSA_0756	1	0.0526316	alanine--tRNA ligase
	SSA_0786	1	0.0526316	F1Fo ATP synthase subunit alpha
	SSA_0829	1	0.0526316	accessory Sec-dependent serine-rich glycoproteinadhesin
	SSA_0838	2	0.105263	accessory Sec system glycosylation chaperone GtfB
	SSA_0870	8	0.421053	cell division ATP-binding protein FtsE
	SSA_0872	5	0.263158	MBL fold metallo-hydrolase
	SSA_0875	1	0.0526316	FtsW/RodA/SpoVE family cell cycle protein
	SSA_1019	1	0.0526316	LPXTG cell wall anchor domain-containing protein
	SSA_1070	1	0.0526316	RluA family pseudouridine synthase
	SSA_1143	1	0.0526316	MATE family efflux transporter
	SSA_1151	1	0.0526316	thymidine kinase
	SSA_1212	1	0.0526316	ribose-phosphate diphosphokinase
	SSA_1259	1	0.0526316	purine-nucleoside phosphorylase
	SSA_1394	1	0.0526316	TIGR04197 family type VII secretion effector
	SSA_1418	1	0.0526316	glutathione-dependent disulfide-bond oxidoreductase
	SSA_1423	1	0.0526316	single-stranded-DNA-specific exonuclease RecJ
	SSA_1469	1	0.0526316	shikimate dehydrogenase
	SSA_1510	1	0.0526316	glycosyltransferase family 1 protein
	SSA_1541	1	0.0526316	U32 family peptidase
	SSA_1564	15	0.789474	cell wall metabolism sensor histidine kinase VicK
	SSA_1565	1	0.0526316	response regulator transcription factor
	SSA_1591	1	0.0526316	C69 family dipeptidase
	SSA_1731	1	0.0526316	ATP-dependent Clp protease proteolytic subunit
	SSA_1797	1	0.0526316	endolytic transglycosylase MltG
	SSA_1909	1	0.0526316	LCP family protein
	SSA_1957	1	0.0526316	undecaprenyl/decaprenyl-phosphate alpha-N-acetylglucosaminyl 1-phosphate transferase
	SSA_1958	1	0.0526316	adaptor protein MecA
	SSA_2109	1	0.0526316	elongation factor G
	SSA_2168	1	0.0526316	NAD(P)H-dependent glycerol-3-phosphate dehydrogenase
	SSA_2170	1	0.0526316	rhomboid family intramembrane serine protease
	SSA_2235	1	0.0526316	hypothetical protein
	SSA_2314	1	0.0526316	prepilin-type N-terminal cleavage/methylation domain-containing protein
	SSA_2358	1	0.0526316	DHH family phosphoesterase
	SSA_2359	1	0.0526316	tRNA uridine-5-carboxymethylaminomethyl(34) synthesis enzyme MnmG
	SSA_2369	1	0.0526316	helix-turn-helix domain-containing protein
∆fabZ#1 to #22	intergenic1228	1	0.0454545	N/A
	intergenic1842	1	0.0454545	N/A
	intergenic1884	1	0.0454545	N/A
	intergenic1886	1	0.0454545	N/A
	intergenic1978	1	0.0454545	N/A
	intergenic2145	1	0.0454545	N/A
	intergenic770	1	0.0454545	N/A
	intergenic808	1	0.0454545	N/A
	intergenic885	1	0.0454545	N/A
	SSA_0014	1	0.0454545	hypoxanthine phosphoribosyltransferase
	SSA_0277	1	0.0454545	glycyl-radical enzyme activating protein
	SSA_0288	2	0.0909091	isoprenylcysteine carboxylmethyltransferase family protein
	SSA_0295	1	0.0454545	LysR family transcriptional regulator
	SSA_0364	1	0.0454545	serine/threonine transporter SstT
	SSA_0441	1	0.0454545	TetR/AcrR family transcriptional regulator
	SSA_0502	1	0.0454545	ABC transporter permease
	SSA_0539	1	0.0454545	heme-binding protein
	SSA_0672	1	0.0454545	HAD hydrolase family protein
	SSA_0698	1	0.0454545	peptide chain release factor 3
	SSA_0897	1	0.0454545	HAMP domain-containing histidine kinase
	SSA_0904	2	0.0909091	YSIRK-type signal peptide-containing protein
	SSA_0959	2	0.0909091	response regulator transcription factor
	SSA_0960	3	0.136364	HAMP domain-containing histidine kinase
	SSA_1052	1	0.0454545	hypothetical protein
	SSA_1065	1	0.0454545	LPXTG cell wall anchor domain-containing protein
	SSA_1180	1	0.0454545	esterase family protein
	SSA_1245	1	0.0454545	LysR family transcriptional regulator
	SSA_1261	1	0.0454545	ribose-5-phosphate isomerase RpiA
	SSA_1390	1	0.0454545	hypothetical protein
	SSA_1520	1	0.0454545	elongation factor Tu
	SSA_1679	1	0.0454545	ABC transporter ATP-binding protein
	SSA_1831	1	0.0454545	recombination regulator RecX
	SSA_1860	3	0.136364	penicillin-binding protein PBP1a
	SSA_1918	1	0.0454545	PTS sugar transporter subunit IIB
	SSA_1932	19	0.863636	acetyl-CoA carboxylase biotin carboxylase subunit
	SSA_1934	10	0.454545	acetyl-CoA carboxylase biotin carboxyl carrier protein
	SSA_1935	11	0.5	beta-ketoacyl-ACP synthase II
	SSA_1936	4	0.181818	3-oxoacyl-[acyl-carrier-protein] reductase
	SSA_1937	1	0.0454545	ACP S-malonyltransferase
	SSA_1992	1	0.0454545	fructose-bisphosphate aldolase
	SSA_2046	1	0.0454545	nucleoside phosphorylase
	SSA_2154	1	0.0454545	carbonic anhydrase
	SSA_2194	1	0.0454545	nicotinamide mononucleotide transporter
	SSA_2221	1	0.0454545	polysaccharide biosynthesis protein
	SSA_2235	1	0.0454545	hypothetical protein
	SSA_2264	1	0.0454545	lantibiotic ABC transporter permease
	SSA_2277	1	0.0454545	type VII secretion protein EssC
	SSA_2291	1	0.0454545	sigma-70 family RNA polymerase sigma factor
	SSA_2358	1	0.0454545	DHH family phosphoesterase
∆fabF#1 to #13	intergenic1270	1	0.0769231	N/A
	intergenic1768	1	0.0769231	N/A
	intergenic1887	1	0.0769231	N/A
	intergenic2216	1	0.0769231	N/A
	SSA_0019	1	0.0769231	CHAP domain-containing protein
	SSA_0062	1	0.0769231	galactose mutarotase
	SSA_0067	1	0.0769231	acyltransferase
	J1C87_00755	1	0.0769231	16S ribosomal RNA
	SSA_0172	1	0.0769231	helix-turn-helix transcriptional regulator
	SSA_0134	2	0.153846	penicillin-binding protein PBP1B
	SSA_0178	1	0.0769231	UDP-N-acetylglucosamine 2-epimerase (non-hydrolyzing)
	SSA_0271	1	0.0769231	beta-galactosidase
	SSA_0363	1	0.0769231	sodium:alanine symporter family protein
	SSA_0437	1	0.0769231	30S ribosomal protein S6
	SSA_0677	1	0.0769231	TlyA family rRNA (cytidine-2'-O)-methyltransferase
	SSA_0708	1	0.0769231	isoprenylcysteine carboxyl methyltransferase family protein
	SSA_0734	1	0.0769231	winged helix-turn-helix transcriptional regulator
	SSA_0776	1	0.0769231	glucose-1-phosphate adenylyltransferase
	SSA_0829	1	0.0769231	accessory Sec-dependent serine-rich glycoproteinadhesin
	SSA_0959	4	0.307692	response regulator transcription factor
	SSA_1023	1	0.0769231	MucBP domain-containing protein
	SSA_1075	1	0.0769231	oxygen-independent coproporphyrinogen III oxidase
	SSA_1186	1	0.0769231	sugar O-acetyltransferase
	SSA_1222	1	0.0769231	NUDIX hydrolase
	SSA_1223	1	0.0769231	30S ribosomal protein S1
	SSA_1293	1	0.0769231	hypothetical protein
	SSA_1375	1	0.0769231	ABC transporter ATP-binding protein
	SSA_1411	1	0.0769231	glucose-1-phosphate thymidylyltransferase RfbA
	SSA_1423	1	0.0769231	single-stranded-DNA-specific exonuclease RecJ
	SSA_1533	1	0.0769231	glutathione-disulfide reductase
	SSA_1583	1	0.0769231	methylated-DNA--[protein]-cysteine S-methyltransferase
	SSA_1610	1	0.0769231	Fic family protein
	SSA_1670	1	0.0769231	TetR/AcrR family transcriptional regulator
	SSA_2385	1	0.0769231	hypothetical protein
	SSA_1825	1	0.0769231	helix-turn-helix domain-containing protein
	SSA_1860	1	0.0769231	penicillin-binding protein PBP1a
	SSA_1901	1	0.0769231	ribosome maturation factor RimP
	SSA_1919	2	0.153846	PTS mannose/fructose/sorbose transporter subunitIIC
	SSA_1934	4	0.307692	acetyl-CoA carboxylase biotin carboxyl carrier protein
	SSA_1936	2	0.153846	3-oxoacyl-[acyl-carrier-protein] reductase
	SSA_1937	4	0.307692	ACP S-malonyltransferase
	SSA_1940	1	0.0769231	ketoacyl-ACP synthase III
	SSA_1946	1	0.0769231	ABC transporter permease
	SSA_2044	1	0.0769231	cysteine--tRNA ligase
	SSA_2049	1	0.0769231	polyribonucleotide nucleotidyltransferase
	SSA_2108	1	0.0769231	type I glyceraldehyde-3-phosphate dehydrogenase
	SSA_2109	1	0.0769231	elongation factor G
	SSA_2164	1	0.0769231	gamma-glutamyl-gamma-aminobutyrate hydrolase family protein
	SSA_2168	1	0.0769231	NAD(P)H-dependent glycerol-3-phosphate dehydrogenase
	SSA_2274	1	0.0769231	hypothetical protein
∆fabG#1 to #25	intergenic1851	1	0.0416667	N/A
	intergenic1887	1	0.0416667	N/A
	intergenic580	1	0.0416667	N/A
	intergenic735	1	0.0416667	N/A
	intergenic773	1	0.0416667	N/A
	SSA_0037	1	0.0416667	phosphoribosylamine--glycine ligase
	SSA_0067	1	0.0416667	acyltransferase
	SSA_0106	1	0.0416667	30S ribosomal protein S10
	SSA_0113	1	0.0416667	30S ribosomal protein S3
	SSA_0152	1	0.0416667	TraM recognition domain-containing protein
	SSA_0172	1	0.0416667	helix-turn-helix transcriptional regulator
	SSA_0231	3	0.125	DUF308 domain-containing protein
	SSA_0279	1	0.0416667	sugar-binding transcriptional regulator
	SSA_0337	1	0.0416667	hydroxymethylglutaryl-CoA reductase, degradative
	SSA_0417	1	0.0416667	methylenetetrahydrofolate reductase [NAD(P)H]
	SSA_0517	1	0.0416667	histidine kinase N-terminal domain-containing protein
	SSA_0525	1	0.0416667	propanediol utilization microcompartment proteinPduA
	SSA_0535	1	0.0416667	propanediol/glycerol family dehydratase medium subunit
	SSA_0544	1	0.0416667	3-deoxy-7-phosphoheptulonate synthase
	SSA_0695	1	0.0416667	TIGR02206 family membrane protein
	SSA_0741	1	0.0416667	dipeptidase
	SSA_0776	1	0.0416667	glucose-1-phosphate adenylyltransferase
	SSA_0777	1	0.0416667	glucose-1-phosphate adenylyltransferase subunit GlgD
	SSA_0798	1	0.0416667	MFS transporter
	SSA_0832	1	0.0416667	accessory Sec system protein translocase subunitSecY2
	SSA_0868	1	0.0416667	metallophosphoesterase
	SSA_0875	2	0.0833333	FtsW/RodA/SpoVE family cell cycle protein
	SSA_0959	3	0.125	response regulator transcription factor
	SSA_0980	1	0.0416667	3-isopropylmalate dehydratase large subunit
	SSA_0994	2	0.0833333	Type 1 glutamine amidotransferase-like domain-containing protein
	SSA_1013	1	0.0416667	CDP-alcohol phosphatidyltransferase family protein
	SSA_1082	1	0.0416667	PTS sugar transporter subunit IIA
	SSA_1093	1	0.0416667	ATP-dependent Clp protease ATP-binding subunit ClpX
	SSA_1120	1	0.0416667	sensor histidine kinase
	J1C87_06150	1	0.0416667	CRISPR-associated endonuclease Cas1
	SSA_1301	1	0.0416667	secretion protein
	SSA_1452	1	0.0416667	ATP-dependent nuclease subunit B
	SSA_1471	2	0.0833333	class I SAM-dependent rRNA methyltransferase
	J1C87_07215	1	0.0416667	ISL3 family transposase
	SSA_1578	1	0.0416667	iron ABC transporter permease
	SSA_1614	1	0.0416667	GNAT family N-acetyltransferase
	SSA_1626	1	0.0416667	DNA translocase FtsK
	SSA_1699	1	0.0416667	galactose-6-phosphate isomerase subunit LacA
	SSA_1731	1	0.0416667	ATP-dependent Clp protease proteolytic subunit
	SSA_1819	1	0.0416667	valine--tRNA ligase
	SSA_1841	1	0.0416667	bifunctional Cof-type HAD-IIB family hydrolase/peptidylprolyl isomerase
	SSA_1860	1	0.0416667	penicillin-binding protein PBP1a
	SSA_1918	2	0.0833333	PTS sugar transporter subunit IIB
	SSA_1919	2	0.0833333	PTS mannose/fructose/sorbose transporter subunitIIC
	SSA_1920	2	0.0833333	PTS mannose/fructose/sorbose transporter family subunit IID
	SSA_1935	12	0.5	beta-ketoacyl-ACP synthase II
	SSA_1937	24	1	ACP S-malonyltransferase
	SSA_1945	1	0.0416667	ABC transporter ATP-binding protein
	SSA_1957	1	0.0416667	undecaprenyl/decaprenyl-phosphate alpha-N-acetylglucosaminyl 1-phosphate transferase
	SSA_2078	1	0.0416667	transcription antiterminator
	SSA_2087	1	0.0416667	LacI family DNA-binding transcriptional regulator
	SSA_2164	1	0.0416667	gamma-glutamyl-gamma-aminobutyrate hydrolase family protein
	SSA_2282	1	0.0416667	type VII secretion protein EsaA
∆fabK#1 to #13	intergenic1091	1	0.0769231	N/A
	intergenic1116	1	0.0769231	N/A
	intergenic1574	1	0.0769231	N/A
	intergenic1583	1	0.0769231	N/A
	intergenic1768	1	0.0769231	N/A
	intergenic1890	2	0.153846	N/A
	intergenic1891	2	0.153846	N/A
	SSA_2391	1	0.0769231	type Z 30S ribosomal protein S14
	J1C87_00755	2	0.153846	16S ribosomal RNA
	SSA_0181	1	0.0769231	glycosyltransferase
	SSA_0191	1	0.0769231	class I SAM-dependent methyltransferase
	SSA_0227	1	0.0769231	Cna B-type domain-containing protein
	SSA_0261	1	0.0769231	metal ABC transporter permease
	SSA_0472	1	0.0769231	precorrin-3B C(17)-methyltransferase
	SSA_0588	1	0.0769231	amino acid ABC transporter substrate-binding protein
	SSA_0655	1	0.0769231	cell division protein FtsA
	SSA_0695	1	0.0769231	TIGR02206 family membrane protein
	SSA_0773	1	0.0769231	phosphoenolpyruvate--protein phosphotransferase
	SSA_0832	1	0.0769231	accessory Sec system protein translocase subunitSecY2
	SSA_0881	1	0.0769231	hypothetical protein
	SSA_0883	1	0.0769231	glycerate kinase
	SSA_0904	1	0.0769231	YSIRK-type signal peptide-containing protein
	SSA_0906	1	0.0769231	YSIRK-type signal peptide-containing protein
	SSA_0959	2	0.153846	response regulator transcription factor
	SSA_0960	2	0.153846	HAMP domain-containing histidine kinase
	SSA_1223	2	0.153846	30S ribosomal protein S1
	SSA_1225	1	0.0769231	branched-chain amino acid aminotransferase
	SSA_1241	1	0.0769231	orotidine-5'-phosphate decarboxylase
	SSA_1400	2	0.153846	pyridoxamine kinase
	SSA_1557	1	0.0769231	signal recognition particle-docking protein FtsY
	SSA_1564	1	0.0769231	cell wall metabolism sensor histidine kinase VicK
	SSA_1734	1	0.0769231	magnesium-translocating P-type ATPase
	SSA_1780	1	0.0769231	site-specific tyrosine recombinase XerD
	SSA_1868	1	0.0769231	amino acid ABC transporter permease
	SSA_1918	2	0.153846	PTS sugar transporter subunit IIB
	SSA_1935	1	0.0769231	beta-ketoacyl-ACP synthase II
	SSA_1936	1	0.0769231	3-oxoacyl-[acyl-carrier-protein] reductase
	SSA_1937	13	1	ACP S-malonyltransferase
	SSA_1938	1	0.0769231	enoyl-[acyl-carrier-protein] reductase FabK
	SSA_1939	1	0.0769231	acyl carrier protein
	SSA_1940	4	0.307692	ketoacyl-ACP synthase III
	SSA_2073	1	0.0769231	isoprenyl transferase
	SSA_2221	1	0.0769231	polysaccharide biosynthesis protein
	SSA_2264	1	0.0769231	lantibiotic ABC transporter permease
	SSA_2278	1	0.0769231	type VII secretion protein EssB
	SSA_2284	1	0.0769231	histidine--tRNA ligase
∆fabH#1 to 18	intergenic1200	1	0.0555556	N/A
	intergenic1228	1	0.0555556	N/A
	intergenic1274	2	0.111111	N/A
	intergenic151	1	0.0555556	N/A
	intergenic152	1	0.0555556	N/A
	intergenic1870	1	0.0555556	N/A
	intergenic1884	1	0.0555556	N/A
	intergenic189	1	0.0555556	N/A
	intergenic1890	2	0.111111	N/A
	intergenic1893	1	0.0555556	N/A
	intergenic2062	1	0.0555556	N/A
	intergenic559	1	0.0555556	N/A
	intergenic608	1	0.0555556	N/A
	intergenic884	1	0.0555556	N/A
	SSA_0017	1	0.0555556	rod shape-determining protein MreC
	SSA_0019	1	0.0555556	CHAP domain-containing protein
	SSA_0060	1	0.0555556	SIS domain-containing protein
	SSA_0110	1	0.0555556	50S ribosomal protein L2
	SSA_0134	1	0.0555556	penicillin-binding protein PBP1B
	SSA_0205	1	0.0555556	HAMP domain-containing histidine kinase
	SSA_0220	1	0.0555556	PTS sugar transporter subunit IIB
	SSA_0307	1	0.0555556	type I glutamate--ammonia ligase
	SSA_0338	1	0.0555556	hydroxymethylglutaryl-CoA synthase
	SSA_0364	1	0.0555556	serine/threonine transporter SstT
	SSA_0455	1	0.0555556	sucrose-6-phosphate hydrolase
	SSA_0495	1	0.0555556	ABC transporter ATP-binding protein
	SSA_0530	1	0.0555556	ethanolamine utilization protein EutH
	SSA_0608	1	0.0555556	MFS transporter
	SSA_0677	1	0.0555556	TlyA family rRNA (cytidine-2'-O)-methyltransferase
	SSA_0739	1	0.0555556	carbamate kinase
	SSA_0752	1	0.0555556	O-methyltransferase
	SSA_0773	1	0.0555556	phosphoenolpyruvate--protein phosphotransferase
	SSA_0778	1	0.0555556	glycogen synthase GlgA
	SSA_0829	1	0.0555556	accessory Sec-dependent serine-rich glycoproteinadhesin
	SSA_0859	1	0.0555556	triose-phosphate isomerase
	SSA_0956	1	0.0555556	LPXTG cell wall anchor domain-containing protein
	SSA_1067	1	0.0555556	GNAT family N-acetyltransferase
	SSA_1090	1	0.0555556	ROK family glucokinase
	SSA_1182	1	0.0555556	methylenetetrahydrofolate--tRNA-(uracil(54)- C(5))-methyltransferase (FADH(2)-oxidizing) TrmFO
	SSA_1212	1	0.0555556	ribose-phosphate diphosphokinase
	SSA_1223	2	0.111111	30S ribosomal protein S1
	SSA_1307	1	0.0555556	TrkH family potassium uptake protein
	SSA_1373	1	0.0555556	ABC-F family ATP-binding cassette domain-containing protein
	SSA_1464	1	0.0555556	3-phosphoshikimate 1-carboxyvinyltransferase
	SSA_1490	1	0.0555556	YihY/virulence factor BrkB family protein
	SSA_1547	2	0.111111	HPr kinase/phosphorylase
	SSA_1555	1	0.0555556	glucose-6-phosphate dehydrogenase
	SSA_1597	1	0.0555556	hypothetical protein
	SSA_1642	1	0.0555556	bifunctional UDP-N-acetylglucosamine diphosphorylase/glucosamine-1-phosphate N-acetyltransferase GlmU
	SSA_1649	1	0.0555556	glycerophosphodiester phosphodiesterase
	SSA_1668	1	0.0555556	class Ib ribonucleoside-diphosphate reductase assembly flavoprotein NrdI
	SSA_1732	1	0.0555556	uracil phosphoribosyltransferase
	SSA_1791	1	0.0555556	acylphosphatase
	SSA_1798	1	0.0555556	GNAT family N-acetyltransferase
	SSA_1826	1	0.0555556	glycerol kinase GlpK
	SSA_1868	1	0.0555556	amino acid ABC transporter permease
	SSA_1930	2	0.111111	acetyl-CoA carboxylase carboxyl transferase subunit alpha
	SSA_1932	4	0.222222	acetyl-CoA carboxylase biotin carboxylase subunit
	SSA_1937	3	0.166667	ACP S-malonyltransferase
	SSA_1938	1	0.0555556	enoyl-[acyl-carrier-protein] reductase FabK
	SSA_1939	2	0.111111	acyl carrier protein
	SSA_1941	4	0.222222	MarR family transcriptional regulator
	SSA_1942	1	0.0555556	enoyl-CoA hydratase
	SSA_1943	2	0.111111	aspartate kinase
	SSA_1970	1	0.0555556	acetolactate synthase large subunit
	SSA_2039	1	0.0555556	APC family permease
	SSA_2108	2	0.111111	type I glyceraldehyde-3-phosphate dehydrogenase
	SSA_2121	1	0.0555556	Cna B-type domain-containing protein
	SSA_2150	1	0.0555556	GlsB/YeaQ/YmgE family stress response membrane protein
	SSA_2183	1	0.0555556	glucose-6-phosphate isomerase
	SSA_2185	1	0.0555556	adenylosuccinate synthase
	SSA_2277	1	0.0555556	type VII secretion protein EssC
	SSA_2284	1	0.0555556	histidine--tRNA ligase
	SSA_2374	1	0.0555556	IMP dehydrogenase
∆pfkA#1 to 10	intergenic1022	1	0.1	N/A
	intergenic152	1	0.1	N/A
	intergenic843	1	0.1	N/A
	intergenic844	1	0.1	N/A
	SSA_0062	1	0.1	galactose mutarotase
	SSA_0144	1	0.1	TetR/AcrR family transcriptional regulator
	SSA_0156	1	0.1	ATP-dependent Clp protease ATP-binding subunit
	SSA_0134	1	0.1	penicillin-binding protein PBP1B
	SSA_0231	1	0.1	DUF308 domain-containing protein
	SSA_0508	1	0.1	haloacid dehalogenase-like hydrolase
	SSA_0568	1	0.1	aspartate--tRNA ligase
	SSA_0663	1	0.1	GNAT family N-acetyltransferase
	SSA_0702	1	0.1	aconitate hydratase AcnA
	SSA_0846	2	0.2	DNA polymerase III subunit alpha
	SSA_0848	4	0.4	pyruvate kinase
	SSA_0906	1	0.1	YSIRK-type signal peptide-containing protein
	SSA_0932	1	0.1	DUF2130 domain-containing protein
	SSA_1000	1	0.1	LacI family DNA-binding transcriptional regulator
	SSA_1039	2	0.2	ABC transporter ATP-binding protein
	SSA_1040	1	0.1	ABC transporter permease
	SSA_1080	6	0.6	DeoR/GlpR transcriptional regulator
	SSA_1081	5	0.5	1-phosphofructokinase
	SSA_1090	9	0.9	ROK family glucokinase
	SSA_1100	1	0.1	type I secretion system permease/ATPase
	SSA_1113	1	0.1	response regulator transcription factor
	SSA_1256	1	0.1	NAD-dependent protein deacylase
	SSA_1390	1	0.1	hypothetical protein
	SSA_1399	1	0.1	ECF transporter S component
	SSA_1489	1	0.1	hypothetical protein
	SSA_1533	1	0.1	glutathione-disulfide reductase
	SSA_1576	1	0.1	catabolite control protein A
	SSA_1634	1	0.1	isopeptide-forming domain-containing fimbrial protein
	SSA_1640	1	0.1	cell wall synthase accessory phosphoprotein MacP
	SSA_1752	1	0.1	PTS system trehalose-specific EIIBC component
	SSA_1784	1	0.1	glutamate racemase
	SSA_1900	1	0.1	transcription termination/antitermination protein NusA
	SSA_1918	3	0.3	PTS sugar transporter subunit IIB
	SSA_2039	1	0.1	APC family permease
	SSA_2111	1	0.1	30S ribosomal protein S12
	SSA_2157	1	0.1	DNA repair protein RadA
	SSA_2354	1	0.1	HAD family phosphatase
∆dpck#1 to #17	intergenic1200	1	0.0588235	N/A
	intergenic1289	1	0.0588235	N/A
	intergenic1459	1	0.0588235	N/A
	intergenic1495	1	0.0588235	N/A
	intergenic1536	1	0.0588235	N/A
	intergenic1545	1	0.0588235	N/A
	intergenic1699	1	0.0588235	N/A
	intergenic1851	1	0.0588235	N/A
	intergenic1870	1	0.0588235	N/A
	intergenic562	11	0.647059	N/A
	SSA_0081	1	0.0588235	MurR/RpiR family transcriptional regulator
	J1C87_00755	1	0.0588235	16S ribosomal RNA
	SSA_0177	2	0.117647	DNA-directed RNA polymerase subunit beta'
	SSA_0209	1	0.0588235	glutamyl aminopeptidase
	SSA_0231	3	0.176471	DUF308 domain-containing protein
	SSA_0250	1	0.0588235	bifunctional (p)ppGpp synthetase/guanosine-3',5'-bis(diphosphate) 3'-pyrophosphohydrolase
	SSA_0365	2	0.117647	mechanosensitive ion channel family protein
	SSA_0378	1	0.0588235	TRZ/ATZ family protein
	SSA_0506	1	0.0588235	tRNA epoxyqueuosine(34) reductase QueG
	SSA_0581	1	0.0588235	ribosome silencing factor
	SSA_0582	1	0.0588235	class I SAM-dependent methyltransferase
	SSA_0583	1	0.0588235	nucleotidyltransferase
	SSA_0584	1	0.0588235	hypothetical protein
	SSA_0588	1	0.0588235	amino acid ABC transporter substrate-binding protein
	SSA_0613	1	0.0588235	KxYKxGKxW signal peptide domain-containing protein
	SSA_0655	1	0.0588235	cell division protein FtsA
	SSA_0773	1	0.0588235	phosphoenolpyruvate--protein phosphotransferase
	SSA_0786	1	0.0588235	F1Fo ATP synthase subunit alpha
	SSA_0788	2	0.117647	F1Fo ATP synthase subunit beta
	SSA_0829	1	0.0588235	accessory Sec-dependent serine-rich glycoproteinadhesin
	SSA_0860	1	0.0588235	GBS Bsp-like repeat-containing protein
	SSA_0875	1	0.0588235	FtsW/RodA/SpoVE family cell cycle protein
	SSA_0878	1	0.0588235	DNA topoisomerase (ATP-hydrolyzing) subunit B
	SSA_0899	1	0.0588235	AI-2E family transporter
	SSA_0941	2	0.117647	phosphate ABC transporter substrate-binding protein PstS family protein
	SSA_0959	1	0.0588235	response regulator transcription factor
	SSA_0994	3	0.176471	Type 1 glutamine amidotransferase-like domain-containing protein
	SSA_1052	1	0.0588235	hypothetical protein
	SSA_1070	1	0.0588235	RluA family pseudouridine synthase
	SSA_1093	2	0.117647	ATP-dependent Clp protease ATP-binding subunit ClpX
	SSA_1109	1	0.0588235	ABC transporter ATP-binding protein
	SSA_1222	1	0.0588235	NUDIX hydrolase
	J1C87_05995	1	0.0588235	tRNA-Gln
	SSA_1226	1	0.0588235	DNA topoisomerase IV subunit A
	SSA_1285	1	0.0588235	hypothetical protein
	SSA_1293	1	0.0588235	hypothetical protein
	SSA_1340	1	0.0588235	zinc ABC transporter substrate-binding protein
	SSA_1431	1	0.0588235	cystathionine beta-lyase
	SSA_1432	1	0.0588235	GTPase HflX
	SSA_1471	1	0.0588235	class I SAM-dependent rRNA methyltransferase
	SSA_1525	1	0.0588235	glycoside hydrolase family 25 protein
	SSA_1530	1	0.0588235	ABC transporter permease
	SSA_1532	1	0.0588235	efflux RND transporter periplasmic adaptor subunit
	SSA_1547	3	0.176471	HPr kinase/phosphorylase
	SSA_1571	1	0.0588235	threonine--tRNA ligase
	SSA_1574	1	0.0588235	glycosyltransferase family 4 protein
	SSA_1587	6	0.352941	metallophosphoesterase family protein
	SSA_1607	5	0.294118	DNA-formamidopyrimidine glycosylase
	SSA_1616	1	0.0588235	PhoH family protein
	SSA_1660	1	0.0588235	ABC transporter ATP-binding protein
	SSA_1666	1	0.0588235	LPXTG cell wall anchor domain-containing protein
	SSA_1758	1	0.0588235	hypothetical protein
	SSA_1780	1	0.0588235	site-specific tyrosine recombinase XerD
	SSA_1816	1	0.0588235	hypothetical protein
	SSA_1844	2	0.117647	transporter
	SSA_1860	1	0.0588235	penicillin-binding protein PBP1a
	SSA_1868	3	0.176471	amino acid ABC transporter permease
	SSA_1900	1	0.0588235	transcription termination/antitermination protein NusA
	SSA_1930	1	0.0588235	acetyl-CoA carboxylase carboxyl transferase subunit alpha
	SSA_1931	4	0.235294	acetyl-CoA carboxylase carboxyltransferase subunit beta
	SSA_1932	1	0.0588235	acetyl-CoA carboxylase biotin carboxylase subunit
	SSA_1936	1	0.0588235	3-oxoacyl-[acyl-carrier-protein] reductase
	SSA_1944	1	0.0588235	ABC transporter ATP-binding protein
	SSA_1945	1	0.0588235	ABC transporter ATP-binding protein
	SSA_1949	1	0.0588235	peptide ABC transporter substrate-binding protein
	SSA_1958	1	0.0588235	adaptor protein MecA
	SSA_2389	1	0.0588235	Cd(II)/Zn(II)-sensing metalloregulatory transcriptional regulator CadX
	SSA_2109	2	0.117647	elongation factor G
	SSA_2111	1	0.0588235	30S ribosomal protein S12
	SSA_2135	1	0.0588235	HTH domain-containing protein
	SSA_2182	1	0.0588235	hypothetical protein
	SSA_2277	1	0.0588235	type VII secretion protein EssC
∆obgE#1 to #14	intergenic16	1	0.0714286	N/A
	intergenic1712	1	0.0714286	N/A
	intergenic1916	1	0.0714286	N/A
	intergenic207	8	0.571429	N/A
	intergenic2133	1	0.0714286	N/A
	intergenic805	1	0.0714286	N/A
	SSA_0014	1	0.0714286	hypoxanthine phosphoribosyltransferase
	SSA_0015	1	0.0714286	ATP-dependent zinc metalloprotease FtsH
	SSA_0020	2	0.142857	ribose-phosphate diphosphokinase
	SSA_0176	2	0.142857	DNA-directed RNA polymerase subunit beta
	SSA_0243	1	0.0714286	bifunctional 2',3'-cyclic-nucleotide 2'-phosphodiesterase/3'-nucleotidase
	SSA_0277	1	0.0714286	glycyl-radical enzyme activating protein
	SSA_0538	1	0.0714286	glycerol dehydratase reactivase beta/small subunit family protein
	SSA_0539	1	0.0714286	heme-binding protein
	SSA_0655	1	0.0714286	cell division protein FtsA
	SSA_0686	1	0.0714286	transcriptional repressor
	SSA_0753	1	0.0714286	peptidylprolyl isomerase PrsA
	SSA_0805	4	0.285714	LPXTG cell wall anchor domain-containing protein
	SSA_0808	2	0.142857	hypothetical protein
	SSA_0809	3	0.214286	RidA family protein
	SSA_0831	1	0.0714286	sugar transferase
	SSA_0833	1	0.0714286	accessory Sec system protein Asp1
	SSA_0860	1	0.0714286	GBS Bsp-like repeat-containing protein
	SSA_0904	1	0.0714286	YSIRK-type signal peptide-containing protein
	SSA_0905	1	0.0714286	YSIRK signal domain/LPXTG anchor domain surface protein
	SSA_1078	1	0.0714286	TIGR01906 family membrane protein
	SSA_1212	1	0.0714286	ribose-phosphate diphosphokinase
	SSA_1323	1	0.0714286	hypothetical protein
	SSA_1397	1	0.0714286	DUF1836 domain-containing protein
	SSA_1402	1	0.0714286	ABC transporter ATP-binding protein
	SSA_1547	1	0.0714286	HPr kinase/phosphorylase
	SSA_1564	1	0.0714286	cell wall metabolism sensor histidine kinase VicK
	SSA_1571	1	0.0714286	threonine--tRNA ligase
	SSA_1681	1	0.0714286	ABC transporter ATP-binding protein
	SSA_1791	1	0.0714286	acylphosphatase
	SSA_1823	1	0.0714286	DUF438 domain-containing protein
	J1C87_08910	1	0.0714286	tRNA-Arg
	SSA_1868	2	0.142857	amino acid ABC transporter permease
	SSA_1900	1	0.0714286	transcription termination/antitermination protein NusA
	SSA_1945	1	0.0714286	ABC transporter ATP-binding protein
	SSA_2007	1	0.0714286	molecular chaperone DnaK
	SSA_2027	1	0.0714286	heavy metal translocating P-type ATPase
	SSA_2119	1	0.0714286	ribulose-phosphate 3-epimerase
	SSA_2194	1	0.0714286	nicotinamide mononucleotide transporter
	SSA_2264	1	0.0714286	lantibiotic ABC transporter permease
	SSA_2309	1	0.0714286	pilus assembly protein PilM
∆yihA#1 to #6	intergenic1077	1	0.166667	N/A
	intergenic1228	1	0.166667	N/A
	intergenic135	1	0.166667	N/A
	intergenic136	1	0.166667	N/A
	intergenic1525	1	0.166667	N/A
	intergenic1682	1	0.166667	N/A
	intergenic190	1	0.166667	N/A
	intergenic2216	1	0.166667	N/A
	SSA_0110	2	0.333333	50S ribosomal protein L2
	SSA_0117	1	0.166667	50S ribosomal protein L14
	SSA_0125	2	0.333333	50S ribosomal protein L30
	SSA_0176	1	0.166667	DNA-directed RNA polymerase subunit beta
	SSA_0231	1	0.166667	DUF308 domain-containing protein
	SSA_0447	1	0.166667	magnesium transporter CorA family protein
	SSA_0491	1	0.166667	histidine phosphatase family protein
	SSA_0521	1	0.166667	ethanolamine utilization microcompartment protein EutL
	SSA_0701	2	0.333333	magnesium transporter CorA family protein
	SSA_0829	1	0.166667	accessory Sec-dependent serine-rich glycoproteinadhesin
	SSA_0888	2	0.333333	magnesium transporter
	SSA_0957	1	0.166667	SDR family NAD(P)-dependent oxidoreductase
	SSA_1007	1	0.166667	sn-glycerol-3-phosphate ABC transporter ATP-binding protein UgpC
	SSA_1039	1	0.166667	ABC transporter ATP-binding protein
	SSA_1041	1	0.166667	ABC transporter permease
	SSA_1049	1	0.166667	ABC transporter permease
	SSA_1070	1	0.166667	RluA family pseudouridine synthase
	SSA_1099	1	0.166667	calcium-binding protein
	SSA_1128	1	0.166667	chloride channel protein
	SSA_1180	1	0.166667	esterase family protein
	SSA_1619	1	0.166667	ribosome recycling factor
	SSA_1756	1	0.166667	hypothetical protein
	SSA_1776	1	0.166667	TrkH family potassium uptake protein
	SSA_1811	1	0.166667	NADP-dependent phosphogluconate dehydrogenase
	SSA_1842	1	0.166667	response regulator transcription factor
	SSA_1879	1	0.166667	glycine--tRNA ligase subunit beta
	SSA_1880	1	0.166667	glycine--tRNA ligase subunit alpha
	SSA_2141	1	0.166667	argininosuccinate lyase
	SSA_2146	1	0.166667	ribonuclease J
	SSA_2274	1	0.166667	hypothetical protein
∆glmM#1 to #5	intergenic803	1	0.2	N/A
	SSA_0020	1	0.2	ribose-phosphate diphosphokinase
	SSA_0118	1	0.2	50S ribosomal protein L24
	SSA_0154	1	0.2	hypothetical protein
	SSA_0156	1	0.2	ATP-dependent Clp protease ATP-binding subunit
	J1C87_01310	1	0.2	tRNA-Lys
	J1C87_01320	1	0.2	replication initiator protein
	J1C87_01325	1	0.2	DUF3173 domain-containing protein
	SSA_0235	1	0.2	site-specific integrase
	SSA_0775	1	0.2	1,4-alpha-glucan branching protein GlgB
	SSA_0777	1	0.2	glucose-1-phosphate adenylyltransferase subunit GlgD
	SSA_0803	1	0.2	hypothetical protein
	SSA_0829	1	0.2	accessory Sec-dependent serine-rich glycoproteinadhesin
	SSA_0878	1	0.2	DNA topoisomerase (ATP-hydrolyzing) subunit B
	SSA_1044	1	0.2	homoserine kinase
	SSA_1093	1	0.2	ATP-dependent Clp protease ATP-binding subunit ClpX
	SSA_1180	1	0.2	esterase family protein
	SSA_1234	1	0.2	5'-nucleotidase C-terminal domain-containing protein
	SSA_1241	1	0.2	orotidine-5'-phosphate decarboxylase
	SSA_1752	1	0.2	PTS system trehalose-specific EIIBC component
	SSA_1793	1	0.2	HAMP domain-containing histidine kinase
	SSA_1846	1	0.2	Stp1/IreP family PP2C-type Ser/Thr phosphatase
	SSA_1851	1	0.2	guanylate kinase
	SSA_1945	1	0.2	ABC transporter ATP-binding protein
	SSA_1958	1	0.2	adaptor protein MecA
	SSA_1996	1	0.2	DNA-directed RNA polymerase subunit delta
	SSA_2058	3	0.6	30S ribosomal protein S15
	SSA_2359	1	0.2	tRNA uridine-5-carboxymethylaminomethyl(34) synthesis enzyme MnmG
∆yqeG#1 to #16	intergenic119	1	0.0625	N/A
	intergenic120	1	0.0625	N/A
	intergenic1200	1	0.0625	N/A
	intergenic1424	1	0.0625	N/A
	intergenic589	2	0.125	N/A
	SSA_0107	2	0.125	50S ribosomal protein L3
	SSA_0132	1	0.0625	DNA-directed RNA polymerase subunit alpha
	SSA_0286	1	0.0625	fructose-6-phosphate aldolase
	SSA_0460	1	0.0625	winged helix-turn-helix transcriptional regulator
	SSA_0474	1	0.0625	uroporphyrinogen-III C-methyltransferase
	SSA_0490	1	0.0625	adenosylcobinamide-GDP ribazoletransferase
	SSA_0508	1	0.0625	haloacid dehalogenase-like hydrolase
	SSA_0574	7	0.4375	TVP38/TMEM64 family protein
	SSA_0576	5	0.3125	ribosome biogenesis GTPase YqeH
	SSA_0589	1	0.0625	M20/M25/M40 family metallo-hydrolase
	SSA_0592	1	0.0625	ECF-type riboflavin transporter substrate-binding protein
	SSA_0601	1	0.0625	nucleoside phosphorylase
	SSA_0613	1	0.0625	KxYKxGKxW signal peptide domain-containing protein
	SSA_0649	1	0.0625	rRNA pseudouridine synthase
	SSA_0718	1	0.0625	DUF805 domain-containing protein
	SSA_0758	1	0.0625	bifunctional glutamate N-acetyltransferase/amino-acid acetyltransferase ArgJ
	SSA_0775	1	0.0625	1,4-alpha-glucan branching protein GlgB
	SSA_0786	1	0.0625	F1Fo ATP synthase subunit alpha
	SSA_0846	1	0.0625	DNA polymerase III subunit alpha
	SSA_0860	2	0.125	GBS Bsp-like repeat-containing protein
	SSA_0899	1	0.0625	AI-2E family transporter
	SSA_1051	1	0.0625	ABC transporter substrate-binding protein
	SSA_1057	1	0.0625	cysteine desulfurase
	SSA_1140	1	0.0625	2-oxo acid dehydrogenase subunit E2
	SSA_1223	6	0.375	30S ribosomal protein S1
	SSA_1226	1	0.0625	DNA topoisomerase IV subunit A
	SSA_1279	1	0.0625	zinc-binding dehydrogenase
	SSA_1307	1	0.0625	TrkH family potassium uptake protein
	SSA_1363	1	0.0625	beta-lactamase family protein
	SSA_1423	1	0.0625	single-stranded-DNA-specific exonuclease RecJ
	SSA_1490	1	0.0625	YihY/virulence factor BrkB family protein
	SSA_1643	1	0.0625	hypothetical protein
	SSA_1809	1	0.0625	PTS transporter subunit EIIC
	SSA_1818	1	0.0625	very short patch repair endonuclease
	SSA_1826	1	0.0625	glycerol kinase GlpK
	SSA_1843	1	0.0625	sensor histidine kinase
	SSA_1999	1	0.0625	TIGR01440 family protein
	SSA_2046	1	0.0625	nucleoside phosphorylase
	SSA_2049	1	0.0625	polyribonucleotide nucleotidyltransferase
	SSA_2059	1	0.0625	rRNA pseudouridine synthase
	SSA_2072	3	0.1875	phosphatidate cytidylyltransferase
	SSA_2157	1	0.0625	DNA repair protein RadA
	SSA_2259	1	0.0625	zinc ribbon domain-containing protein
	SSA_2277	1	0.0625	type VII secretion protein EssC
	SSA_2376	1	0.0625	ATP-binding cassette domain-containing protein
∆rpmH#1 to #4	intergenic436	1	0.25	0
	SSA_0110	1	0.25	50S ribosomal protein L2
	SSA_0113	1	0.25	30S ribosomal protein S3
	SSA_0202	1	0.25	lantibiotic ABC transporter permease
	SSA_0203	1	0.25	lantibiotic ABC transporter permease
	SSA_0474	1	0.25	uroporphyrinogen-III C-methyltransferase
	SSA_0701	2	0.5	magnesium transporter CorA family protein
	SSA_0756	1	0.25	alanine--tRNA ligase
	SSA_0888	1	0.25	magnesium transporter
	SSA_1212	1	0.25	ribose-phosphate diphosphokinase
	SSA_1405	1	0.25	copper homeostasis protein CutC
	SSA_1444	1	0.25	imidazole glycerol phosphate synthase subunit HisH
	SSA_1731	1	0.25	ATP-dependent Clp protease proteolytic subunit
	SSA_1843	1	0.25	sensor histidine kinase
	SSA_2058	1	0.25	30S ribosomal protein S15
	SSA_2135	2	0.5	HTH domain-containing protein
	SSA_2137	1	0.25	ribonuclease P
	J1C87_11150	1	0.25	hypothetical protein
	SSA_2374	1	0.25	IMP dehydrogenase
∆rplV#1 to #8	intergenic150	1	0.125	N/A
	intergenic1982	1	0.125	N/A
	intergenic207	1	0.125	N/A
	intergenic627	1	0.125	N/A
	SSA_0020	3	0.375	ribose-phosphate diphosphokinase
	SSA_0062	1	0.125	galactose mutarotase
	SSA_0100	1	0.125	DNA polymerase I
	SSA_0110	2	0.25	50S ribosomal protein L2
	SSA_0111	3	0.375	30S ribosomal protein S19
	SSA_0113	1	0.125	30S ribosomal protein S3
	J1C87_00765	1	0.125	23S ribosomal RNA
	SSA_0162	1	0.125	hypothetical protein
	SSA_0176	1	0.125	DNA-directed RNA polymerase subunit beta
	SSA_0288	1	0.125	isoprenylcysteine carboxylmethyltransferase family protein
	J1C87_01605	1	0.125	hypothetical protein
	SSA_0388	1	0.125	hypothetical protein
	SSA_0493	1	0.125	ABC transporter substrate-binding protein
	SSA_0496	1	0.125	DUF2817 domain-containing protein
	SSA_0537	1	0.125	diol dehydratase reactivase subunit alpha
	SSA_0539	1	0.125	heme-binding protein
	SSA_0777	1	0.125	glucose-1-phosphate adenylyltransferase subunit GlgD
	SSA_0789	1	0.125	F1Fo ATP synthase subunit epsilon
	SSA_0810	1	0.125	RNase adapter RapZ
	SSA_0829	1	0.125	accessory Sec-dependent serine-rich glycoproteinadhesin
	SSA_0886	1	0.125	phosphopyruvate hydratase
	SSA_0941	1	0.125	phosphate ABC transporter substrate-binding protein PstS family protein
	SSA_0942	1	0.125	phosphate ABC transporter permease subunit PstC
	SSA_1048	1	0.125	ABC transporter ATP-binding protein
	SSA_1049	1	0.125	ABC transporter permease
	SSA_1070	1	0.125	RluA family pseudouridine synthase
	SSA_1086	1	0.125	CCA tRNA nucleotidyltransferase
	SSA_1192	1	0.125	hypothetical protein
	SSA_1211	1	0.125	CYTH domain-containing protein
	SSA_1212	1	0.125	ribose-phosphate diphosphokinase
	SSA_1423	1	0.125	single-stranded-DNA-specific exonuclease RecJ
	SSA_1519	1	0.125	lipopolysaccharide biosynthesis protein
	SSA_1640	1	0.125	cell wall synthase accessory phosphoprotein MacP
	SSA_1773	1	0.125	ECF transporter S component
	SSA_1792	1	0.125	membrane protein insertase YidC
	SSA_1796	1	0.125	transcription elongation factor GreA
	SSA_1837	1	0.125	YigZ family protein
	SSA_1860	1	0.125	penicillin-binding protein PBP1a
	SSA_1875	1	0.125	DUF3278 domain-containing protein
	SSA_1961	1	0.125	ABC transporter substrate-binding protein/permease
	SSA_1978	1	0.125	DAK2 domain-containing protein
	SSA_2023	1	0.125	GH32 C-terminal domain-containing protein
	SSA_2089	1	0.125	L-ribulose-5-phosphate 3-epimerase
	SSA_2270	1	0.125	aspartate--tRNA ligase
	SSA_2273	1	0.125	DUF443 family protein
	SSA_2277	1	0.125	type VII secretion protein EssC
	SSA_2309	1	0.125	pilus assembly protein PilM
∆dnaK#1 to 14	intergenic119	1	0.0714286	N/A
	intergenic1198	2	0.142857	N/A
	intergenic143	1	0.0714286	N/A
	intergenic1721	1	0.0714286	N/A
	intergenic1963	1	0.0714286	N/A
	intergenic2065	1	0.0714286	N/A
	intergenic2304	1	0.0714286	N/A
	intergenic350	1	0.0714286	N/A
	SSA_0113	2	0.142857	30S ribosomal protein S3
	SSA_0184	1	0.0714286	Flp pilus assembly complex ATPase component TadA
	SSA_0232	1	0.0714286	hypothetical protein
	SSA_0250	2	0.142857	bifunctional (p)ppGpp synthetase/guanosine-3',5'-bis(diphosphate) 3'-pyrophosphohydrolase
	SSA_0407	1	0.0714286	ABC transporter ATP-binding protein
	SSA_0588	1	0.0714286	amino acid ABC transporter substrate-binding protein
	SSA_0613	1	0.0714286	KxYKxGKxW signal peptide domain-containing protein
	SSA_0677	2	0.142857	TlyA family rRNA (cytidine-2'-O)-methyltransferase
	SSA_0777	1	0.0714286	glucose-1-phosphate adenylyltransferase subunit GlgD
	SSA_0803	1	0.0714286	hypothetical protein
	SSA_0807	1	0.0714286	GTPase ObgE
	SSA_0829	1	0.0714286	accessory Sec-dependent serine-rich glycoproteinadhesin
	SSA_0921	1	0.0714286	alcohol dehydrogenase catalytic domain-containing protein
	SSA_1021	1	0.0714286	M42 family metallopeptidase
	SSA_1070	1	0.0714286	RluA family pseudouridine synthase
	SSA_1120	2	0.142857	sensor histidine kinase
	SSA_1443	1	0.0714286	1-(5-phosphoribosyl)-5-[(5- phosphoribosylamino)methylideneamino]imidazole-4- carboxamide isomerase
	SSA_1518	1	0.0714286	glycosyltransferase family 2 protein
	SSA_1529	1	0.0714286	lysine--tRNA ligase
	J1C87_08320	1	0.0714286	DNA adenine methylase
	SSA_1780	1	0.0714286	site-specific tyrosine recombinase XerD
	SSA_1868	3	0.214286	amino acid ABC transporter permease
	SSA_1882	1	0.0714286	S8 family serine peptidase
	SSA_1901	1	0.0714286	ribosome maturation factor RimP
	SSA_2005	1	0.0714286	molecular chaperone DnaJ
	SSA_2006	1	0.0714286	DJ-1/PfpI family protein
	SSA_2008	1	0.0714286	nucleotide exchange factor GrpE
	SSA_2017	1	0.0714286	hypothetical protein
	SSA_2049	1	0.0714286	polyribonucleotide nucleotidyltransferase
	SSA_2111	1	0.0714286	30S ribosomal protein S12
	SSA_2203	1	0.0714286	30S ribosomal protein S2
# The J1C87_XXXXX IDs refer to the paper (Kitten et al., manuscript in preparation).

## Sheet: S8.f1fo suppressors of trk.p1p6
Supplemental Table 8. trkA1 and trkH1 mutations in the evolved population of Δf1fo. Related to Figure S6.
Populations.Passage	Population.Name	coordinate.start	coordinate.end	Gene ID	Gene.Name	Amino Acid Change	CDS Position	Nucleotide Change	Codon Change	Coverage	Mutation type	Protein effect	Variant Frequency
Δf1fo#101.P1	FW11	N.A	N.A	N.A	N.A	N.A	N.A	N.A	N.A	N.A	N.A	N.A	N.A
Δf1fo#101.P6	FW11A	1766037	1766037	SSA_1776	trkH1	K -> N	1350	G -> T	AAG -> AAT	263	SNP (transversion)	Substitution	0.658
Δf1fo#102.P1	FW22	N.A	N.A	N.A	N.A	N.A	N.A	N.A	N.A	N.A	N.A	N.A	N.A
Δf1fo#102.P6	FW22A	1765613	1765613	SSA_1776	trkH1	S -> Y	926	C -> A	TCC -> TAC	191	SNP (transversion)	Substitution	0.654
Δf1fo#103.P1	FW32	1763699	1763699	SSA_1775	trkA1	E -> K	367	G -> A	GAG -> AAG	360	SNP (transition)	Substitution	0.106
		1765766	1765765	SSA_1776	trkH1		1079	(C)3 -> (C)4		297	Insertion (tandem repeat)	Frame Shift	0.138
		1765984	1765984	SSA_1776	trkH1	G -> C	1297	G -> T	GGT -> TGT	289	SNP (transversion)	Substitution	0.356
Δf1fo#103.P6	FW32A	1765766	1765765	SSA_1776	trkH1		1079	(C)3 -> (C)4		201	Insertion (tandem repeat)	Frame Shift	0.348
		1765984	1765984	SSA_1776	trkH1	G -> C	1297	G -> T	GGT -> TGT	240	SNP (transversion)	Substitution	0.425
Δf1fo#104.P1	FW51	1765151	1765151	SSA_1776	trkH1		464	(A)5 -> (A)4		233	Deletion (tandem repeat)	Frame Shift	0.163
Δf1fo#104.P6	FW51A	1765147	1765149	SSA_1776	trkH1	K -> F	460	AAA -> TTC	AAA -> TTC	198	Substitution	Substitution	0.374
		1765151	1765151	SSA_1776	trkH1		464	(A)5 -> (A)4		197	Deletion (tandem repeat)	Frame Shift	0.761
		1765811	1765811	SSA_1776	trkH1	V -> G	1124	T -> G	GTC -> GGC	178	SNP (transversion)	Substitution	0.169
Δf1fo#105.P1	FW62	1764882	1764885	SSA_1776	trkH1		195	CTAT -deletion		374	Deletion	Frame Shift	0.239
Δf1fo#105.P6	FW62A	1764723	1764723	SSA_1776	trkH1		36	(A)4 -> (A)3		183	Deletion (tandem repeat)	Frame Shift	0.585
		1764882	1764885	SSA_1776	trkH1		195	CTAT -deletion		243	Deletion	Frame Shift	0.106
		1766077	1766077	SSA_1776	trkH1		1390	(A)3 -> (A)2		232	Deletion (tandem repeat)	Frame Shift	0.241
Δf1fo#106.P1	FW82	1765309	1765309	SSA_1776	trkH1	D -> Y	622	G -> T	GAC -> TAC	184	SNP (transversion)	Substitution	0.114
Δf1fo#106.P6	FW82A	1765309	1765309	SSA_1776	trkH1	D -> Y	622	G -> T	GAC -> TAC	460	SNP (transversion)	Substitution	0.998
Δf1fo#107.P1	FWa1	1765568	1765567	SSA_1776	trkH1		881	(TC)2 -> (TC)3		304	Insertion (tandem repeat)	Frame Shift	0.673
Δf1fo#107.P6	FWa1A	1765568	1765567	SSA_1776	trkH1		881	(TC)2 -> (TC)3		340	Insertion (tandem repeat)	Frame Shift	0.994
Δf1fo#108.P1	FWa4	1765977	1765977	SSA_1776	trkH1	N -> K	1290	C -> A	AAC -> AAA	181	SNP (transversion)	Substitution	0.917
Δf1fo#108.P6	FWa4A	1765977	1765977	SSA_1776	trkH1	N -> K	1290	C -> A	AAC -> AAA	323	SNP (transversion)	Substitution	1
Δf1fo#109.P1	FWb1	N.A	N.A	N.A	N.A	N.A	N.A	N.A	N.A	N.A	N.A	N.A	N.A
Δf1fo#109.P6	FWb1A	1766102	1766102	SSA_1776	trkH1		1415	T -> deletion		320	Deletion	Frame Shift	1
Δf1fo#110.P1	FWb4	N.A	N.A	N.A	N.A	N.A	N.A	N.A	N.A	N.A	N.A	N.A	N.A
Δf1fo#110.P6	FWb4A	1765093	1765093	SSA_1776	trkH1	-> H	406	-> CAC	-> CAC	209	Insertion	Insertion	0.971
Δf1fo#111.P1	FWc1	1763750	1763750	SSA_1775	trkA1		418	(C)3 -> (C)2		206	Deletion (tandem repeat)	Frame Shift	0.17
		1765855	1765855	SSA_1776	trkH1		1168	C -> T		248	SNP (transition)	Truncation	0.101
Δf1fo#111.P6	FWc1A	1763750	1763750	SSA_1775	trkA1		418	(C)3 -> (C)2		280	Deletion (tandem repeat)	Frame Shift	1
Δf1fo#112.P1	FWc4	N.A	N.A	N.A	N.A	N.A	N.A	N.A	N.A	N.A	N.A	N.A	N.A
Δf1fo#112.P6	FWc4A	1765715	1765715	SSA_1776	trkH1	A -> V	1028	C -> T	GCT -> GTT	211	SNP (transition)	Substitution	1
		1765970	1765970	SSA_1776	trkH1	C -> Y	1283	G -> A	TGC -> TAC	301	SNP (transition)	Substitution	0.844
Note: N.A indicates the mutation aboundance (variant frequency) in trkA1 or trkH1 is less than 10% in the correspoding populations.

## Sheet: S9.f1fo suppressors.p1
Supplemental Table 9. List of all mutations in the evolved population of Δf1fo at P1 passage.
Populations	coordinate	Amino Acid Change	CDS Position	Nucleotide Change	Codon Change	Coverage	Mutation type	Protein effect	Mutation Frequency	Gene ID #	Functions
Δf1fo#101	86808	G -> C	1132	G -> T	GGC -> TGC	186	SNP (transversion)	Substitution	0.129	SSA_0085	V-type ATP synthase subunit I
	283252	I -> F	46	T -> A	ATT -> TTT	224	SNP (transversion)	Substitution	0.116	SSA_0288	isoprenylcysteine carboxylmethyltransferase family protein
	283282	I -> F	16	T -> A	ATT -> TTT	214	SNP (transversion)	Substitution	0.126	SSA_0288	isoprenylcysteine carboxylmethyltransferase family protein
	351100	I -> S	2210	T -> G	ATT -> AGT	215	SNP (transversion)	Substitution	0.126	SSA_0355	endonuclease MutS2
	425524			C -> A		171	SNP (transversion)		0.164	intergenic region
	425556			G -> T		169	SNP (transversion)		0.142	intergenic region
	541740	P -> Q	2417	C -> A	CCA -> CAA	168	SNP (transversion)	Substitution	0.119	SSA_0543	preprotein translocase subunit SecA
	541751	D -> Y	2428	G -> T	GAT -> TAT	181	SNP (transversion)	Substitution	0.138	SSA_0543	preprotein translocase subunit SecA
	606006	S -> T	2116	T -> A	TCT -> ACT	167	SNP (transversion)	Substitution	0.15	SSA_0613	KxYKxGKxW signal peptide domain-containing protein
	613729	A -> E	239	G -> T	GCA -> GAA	150	SNP (transversion)	Substitution	0.167	SSA_0618	hypothetical protein
	717984			A -> T		135	SNP (transversion)		0.126	intergenic region
	718002			G -> T		150	SNP (transversion)		0.187	intergenic region
	718010			G -> T		152	SNP (transversion)		0.125	intergenic region
	718025			G -> T		166	SNP (transversion)		0.127	intergenic region
	718033			T -> A		168	SNP (transversion)		0.137	intergenic region
	718034			C -> A		164	SNP (transversion)		0.134	intergenic region
	775070			T -> C		128	SNP (transition)		0.102	intergenic region
	809387	G -> R	136	G -> C	GGC -> CGC	177	SNP (transversion)	Substitution	0.141	SSA_0829	accessory Sec-dependent serine-rich glycoproteinadhesin
	814078		4827	A -> T	GCA -> GCT	147	SNP (transversion)	None	0.184	SSA_0829	accessory Sec-dependent serine-rich glycoproteinadhesin
	814084		4833	C -> G	GGC -> GGG	145	SNP (transversion)	None	0.186	SSA_0829	accessory Sec-dependent serine-rich glycoproteinadhesin
	814101	R -> L	4850	G -> T	CGT -> CTT	124	SNP (transversion)	Substitution	0.113	SSA_0829	accessory Sec-dependent serine-rich glycoproteinadhesin
	814112	S -> R	4861	A -> C	AGC -> CGC	120	SNP (transversion)	Substitution	0.192	SSA_0829	accessory Sec-dependent serine-rich glycoproteinadhesin
	861403	G -> R	2305	G -> C	GGG -> CGG	124	SNP (transversion)	Substitution	0.766	SSA_0866	cation-translocating P-type ATPase
	1118266	D -> E	858	T -> A	GAT -> GAA	104	SNP (transversion)	Substitution	0.183	SSA_1099	calcium-binding protein
	1295409			G -> T		139	SNP (transversion)		0.115	intergenic region
	1295436			C -> A		137	SNP (transversion)		0.146	intergenic region
	1299943			C -> G		101	SNP (transversion)		0.218	intergenic region
	1460603		1092	C -> G	CCG -> CCC	137	SNP (transversion)	None	0.146	SSA_1452	ATP-dependent nuclease subunit B
	1476791	H -> Q	660	A -> T	CAT -> CAA	135	SNP (transversion)	Substitution	0.148	SSA_1468	3-dehydroquinate synthase
	1476822	I -> S	629	A -> C	ATT -> AGT	143	SNP (transversion)	Substitution	0.126	SSA_1468	3-dehydroquinate synthase
	1482678	D -> A	458	A -> C	GAT -> GCT	166	SNP (transversion)	Substitution	0.157	SSA_1476	LTA synthase family protein
	1535698			G -> T		140	SNP (transversion)		0.136	intergenic region
	1644296	Q -> K	235	G -> T	CAG -> AAG	166	SNP (transversion)	Substitution	0.169	SSA_1640	cell wall synthase accessory phosphoprotein MacP
	1780763	S -> I	1184	C -> A	AGT -> ATT	166	SNP (transversion)	Substitution	0.127	SSA_1797	endolytic transglycosylase MltG
	1874191		9	A -> T	CCT -> CCA	157	SNP (transversion)	None	0.102	SSA_1878	DUF896 family protein
	1921330	A -> V	74	G -> A	GCA -> GTA	197	SNP (transition)	Substitution	0.761	SSA_1931	acetyl-CoA carboxylase carboxyltransferase subunit beta
	2079697	F -> Y	1367	A -> T	TTC -> TAC	169	SNP (transversion)	Substitution	0.136	J1C87_10155	transketolase
	2085678	I -> K	134	A -> T	ATA -> AAA	179	SNP (transversion)	Substitution	0.134	J1C87_10175	transcription antiterminator
	2085733	I -> F	79	T -> A	ATT -> TTT	184	SNP (transversion)	Substitution	0.13	J1C87_10175	transcription antiterminator
	2085734		78	C -> A	GCG -> GCT	183	SNP (transversion)	None	0.131	J1C87_10175	transcription antiterminator
	2085762	Q -> L	50	T -> A	CAG -> CTG	193	SNP (transversion)	Substitution	0.14	J1C87_10175	transcription antiterminator
	2189706		2145	C -> A	ATC -> ATA	242	SNP (transversion)	None	0.149	J1C87_10680	bifunctional glutamate--cysteine ligase GshA/glutathione synthetase GshB
	2291909	A -> G	2327	G -> C	GCT -> GGT	210	SNP (transversion)	Substitution	0.152	J1C87_11180	type VII secretion protein EsaA
	2341939		705	G -> A	CTG -> CTA	240	SNP (transition)	None	0.854	J1C87_11415	Cof-type HAD-IIB family hydrolase
	86799	V -> L	1123	G -> T	GTA -> TTA	220	SNP (transversion)	Substitution	0.118	SSA_0085	V-type ATP synthase subunit I
Δf1fo#102	283258	I -> F	40	T -> A	ATT -> TTT	204	SNP (transversion)	Substitution	0.123	SSA_0288	isoprenylcysteine carboxylmethyltransferase family protein
	283270	I -> F	28	T -> A	ATT -> TTT	201	SNP (transversion)	Substitution	0.109	SSA_0288	isoprenylcysteine carboxylmethyltransferase family protein
	283282	I -> F	16	T -> A	ATT -> TTT	203	SNP (transversion)	Substitution	0.113	SSA_0288	isoprenylcysteine carboxylmethyltransferase family protein
	425471			A -> T		173	SNP (transversion)		0.104	intergenic region
	425501			G -> T		193	SNP (transversion)		0.124	intergenic region
	425520			T -> A		202	SNP (transversion)		0.158	intergenic region
	556795	D -> H	304	G -> C	GAT -> CAT	222	SNP (transversion)	Substitution	0.122	SSA_0562	hypothetical protein
	605988	Q -> K	2098	C -> A	CAA -> AAA	150	SNP (transversion)	Substitution	0.173	SSA_0613	KxYKxGKxW signal peptide domain-containing protein
	613766	H -> N	202	G -> T	CAT -> AAT	169	SNP (transversion)	Substitution	0.118	SSA_0618	hypothetical protein
	616422			T -> A		169	SNP (transversion)		0.107	intergenic region
	717984			A -> T		174	SNP (transversion)		0.161	intergenic region
	718010			G -> T		186	SNP (transversion)		0.14	intergenic region
	718046			G -> T		184	SNP (transversion)		0.152	intergenic region
	718073			C -> A		189	SNP (transversion)		0.106	intergenic region
	775070			T -> C		137	SNP (transition)		1	intergenic region
	814058	L -> V	4807	C -> G	CTG -> GTG	136	SNP (transversion)	Substitution	0.118	SSA_0829	accessory Sec-dependent serine-rich glycoproteinadhesin
	814064	L -> V	4813	C -> G	CTG -> GTG	134	SNP (transversion)	Substitution	0.149	SSA_0829	accessory Sec-dependent serine-rich glycoproteinadhesin
	814093	F -> L	4842	C -> A	TTC -> TTA	130	SNP (transversion)	Substitution	0.177	SSA_0829	accessory Sec-dependent serine-rich glycoproteinadhesin
	814108		4857	G -> A	AAG -> AAA	114	SNP (transition)	None	0.202	SSA_0829	accessory Sec-dependent serine-rich glycoproteinadhesin
	814112	S -> R	4861	A -> C	AGC -> CGC	115	SNP (transversion)	Substitution	0.243	SSA_0829	accessory Sec-dependent serine-rich glycoproteinadhesin
	873288	S -> R	237	T -> A	AGT -> AGA	134	SNP (transversion)	Substitution	0.164	SSA_0877	hydrolase
	1055723			G -> T		97	SNP (transversion)		0.196	intergenic region
	1055747			T -> A		73	SNP (transversion)		0.178	intergenic region
	1055759			G -> T		76	SNP (transversion)		0.158	intergenic region
	1055795			T -> A		74	SNP (transversion)		0.108	intergenic region
	1212666		195	T -> A	GCA -> GCT	151	SNP (transversion)	None	0.113	SSA_1182	methylenetetrahydrofolate--tRNA-(uracil(54)- C(5))-methyltransferase (FADH(2)-oxidizing) TrmFO
	1295407			G -> T		109	SNP (transversion)		0.128	intergenic region
	1295409			G -> T		109	SNP (transversion)		0.147	intergenic region
	1295436			C -> A		107	SNP (transversion)		0.234	intergenic region
	1460550	L -> Q	1145	A -> T	CTG -> CAG	120	SNP (transversion)	Substitution	0.142	SSA_1452	ATP-dependent nuclease subunit B
	1460555	F -> L	1140	G -> T	TTC -> TTA	121	SNP (transversion)	Substitution	0.149	SSA_1452	ATP-dependent nuclease subunit B
	1460565	R -> P	1130	C -> G	CGC -> CCC	128	SNP (transversion)	Substitution	0.133	SSA_1452	ATP-dependent nuclease subunit B
	1460603		1092	C -> G	CCG -> CCC	127	SNP (transversion)	None	0.118	SSA_1452	ATP-dependent nuclease subunit B
	1460606	H -> Q	1089	A -> T	CAT -> CAA	126	SNP (transversion)	Substitution	0.135	SSA_1452	ATP-dependent nuclease subunit B
	1535735			T -> A		152	SNP (transversion)		0.125	intergenic region
	1644257	L -> I	274	G -> T	CTC -> ATC	166	SNP (transversion)	Substitution	0.151	SSA_1640	cell wall synthase accessory phosphoprotein MacP
	1644260	T -> S	271	T -> A	ACT -> TCT	167	SNP (transversion)	Substitution	0.114	SSA_1640	cell wall synthase accessory phosphoprotein MacP
	1644278	E -> Q	253	C -> G	GAG -> CAG	163	SNP (transversion)	Substitution	0.135	SSA_1640	cell wall synthase accessory phosphoprotein MacP
	1644305	F -> V	226	A -> C	TTT -> GTT	159	SNP (transversion)	Substitution	0.176	SSA_1640	cell wall synthase accessory phosphoprotein MacP
	1765613	S -> Y	926	C -> A	TCC -> TAC	140	SNP (transversion)	Substitution	0.2	SSA_1776	TrkH family potassium uptake protein
	1831476			TAC -> CTA		229 -> 233	Substitution		15.5% -> 15.7%	intergenic region
	1831482			A -> C		216	SNP (transversion)		0.167	intergenic region
	2085733	I -> F	79	T -> A	ATT -> TTT	173	SNP (transversion)	Substitution	0.127	J1C87_10175	transcription antiterminator
	2085734		78	C -> A	GCG -> GCT	172	SNP (transversion)	None	0.134	J1C87_10175	transcription antiterminator
	2085762	Q -> L	50	T -> A	CAG -> CTG	174	SNP (transversion)	Substitution	0.149	J1C87_10175	transcription antiterminator
	2298783			G -> T		241	SNP (transversion)		0.104	intergenic region
	514961	K -> Q	40	A -> C	AAG -> CAG	416	SNP (transversion)	Substitution	0.115	SSA_0514	iron-containing alcohol dehydrogenase
Δf1fo#103	718002			G -> T		184	SNP (transversion)		0.174	intergenic region
	718039			T -> A		212	SNP (transversion)		0.127	intergenic region
	775104	V -> A	14	T -> C	GTT -> GCT	274	SNP (transition)	Substitution	0.967	SSA_0790	DUF1146 domain-containing protein
	775613		225	T -> C	GTT -> GTC	363	SNP (transition)	None	0.972	SSA_0791	UDP-N-acetylglucosamine 1-carboxyvinyltransferase
	814058	L -> V	4807	C -> G	CTG -> GTG	274	SNP (transversion)	Substitution	0.102	SSA_0829	accessory Sec-dependent serine-rich glycoproteinadhesin
	1030765	E -> V	5375	A -> T	GAG -> GTG	239	SNP (transversion)	Substitution	0.109	SSA_1018	G5 domain-containing protein
	1055747			T -> A		143	SNP (transversion)		0.126	intergenic region
	1055749			G -> T		148	SNP (transversion)		0.135	intergenic region
	1295416			C -> A		236	SNP (transversion)		0.114	intergenic region
	1401525	K -> N	39	C -> G	AAG -> AAC	212	SNP (transversion)	Substitution	0.127	SSA_1381	hypothetical protein
	1460565	R -> P	1130	C -> G	CGC -> CCC	257	SNP (transversion)	Substitution	0.101	SSA_1452	ATP-dependent nuclease subunit B
	1644268	T -> K	263	G -> T	ACG -> AAG	270	SNP (transversion)	Substitution	0.104	SSA_1640	cell wall synthase accessory phosphoprotein MacP
	1644296	Q -> K	235	G -> T	CAG -> AAG	262	SNP (transversion)	Substitution	0.153	SSA_1640	cell wall synthase accessory phosphoprotein MacP
	1757381	V -> E	722	A -> T	GTA -> GAA	325	SNP (transversion)	Substitution	0.117	SSA_1767	ABC transporter ATP-binding protein
	1763699	E -> K	367	G -> A	GAG -> AAG	360	SNP (transition)	Substitution	0.106	SSA_1775	Trk system potassium transporter TrkA
	1765766		1079	(C)3 -> (C)4		297	Insertion (tandem repeat)	Frame Shift	0.138	SSA_1776	TrkH family potassium uptake protein
	1765984	G -> C	1297	G -> T	GGT -> TGT	291	SNP (transversion)	Substitution	0.354	SSA_1776	TrkH family potassium uptake protein
	32041	Q -> K	232	C -> A	CAG -> AAG	356	SNP (transversion)	Substitution	0.143	SSA_0028	phosphoribosylaminoimidazolesuccinocarboxamide synthase
Δf1fo#104	283270	I -> F	28	T -> A	ATT -> TTT	237	SNP (transversion)	Substitution	0.105	SSA_0288	isoprenylcysteine carboxylmethyltransferase family protein
	283282	I -> F	16	T -> A	ATT -> TTT	242	SNP (transversion)	Substitution	0.116	SSA_0288	isoprenylcysteine carboxylmethyltransferase family protein
	425470			G -> T		205	SNP (transversion)		0.102	intergenic region
	425471			A -> T		208	SNP (transversion)		0.13	intergenic region
	425480			A -> T		219	SNP (transversion)		0.105	intergenic region
	541751	D -> Y	2428	G -> T	GAT -> TAT	244	SNP (transversion)	Substitution	0.102	SSA_0543	preprotein translocase subunit SecA
	541767	S -> Y	2444	C -> A	TCT -> TAT	245	SNP (transversion)	Substitution	0.106	SSA_0543	preprotein translocase subunit SecA
	676882	V -> M	406	G -> A	GTG -> ATG	221	SNP (transition)	Substitution	0.204	SSA_0690	recombination protein RecR
	768607			T -> C		210	SNP (transition)		0.367	intergenic region
	774949			T -> C		232	SNP (transition)		0.267	intergenic region
	774996			A -> G		227	SNP (transition)		0.189	intergenic region
	775203	N -> S	113	A -> G	AAT -> AGT	244	SNP (transition)	Substitution	0.295	SSA_0790	DUF1146 domain-containing protein
	814034		4783	G -> T		176	SNP (transversion)	Truncation	0.102	SSA_0829	accessory Sec-dependent serine-rich glycoproteinadhesin
	814058	L -> V	4807	C -> G	CTG -> GTG	173	SNP (transversion)	Substitution	0.139	SSA_0829	accessory Sec-dependent serine-rich glycoproteinadhesin
	814108		4857	G -> A	AAG -> AAA	151	SNP (transition)	None	0.146	SSA_0829	accessory Sec-dependent serine-rich glycoproteinadhesin
	873280	E -> Q	229	G -> C	GAG -> CAG	225	SNP (transversion)	Substitution	0.12	SSA_0877	hydrolase
	958253	E -> K	532	G -> A	GAA -> AAA	158	SNP (transition)	Substitution	0.253	SSA_0949	hypothetical protein
	978621			G -> T		127	SNP (transversion)		0.165	intergenic region
	978634			G -> T		133	SNP (transversion)		0.15	intergenic region
	978644			G -> T		135	SNP (transversion)		0.193	intergenic region
	1055729			G -> T		119	SNP (transversion)		0.202	intergenic region
	1055759			G -> T		129	SNP (transversion)		0.147	intergenic region
	1083707		411	G -> A	CAG -> CAA	174	SNP (transition)	None	0.109	SSA_1065	LPXTG cell wall anchor domain-containing protein
	1212666		195	T -> A	GCA -> GCT	153	SNP (transversion)	None	0.105	SSA_1182	methylenetetrahydrofolate--tRNA-(uracil(54)- C(5))-methyltransferase (FADH(2)-oxidizing) TrmFO
	1295409			G -> T		164	SNP (transversion)		0.134	intergenic region
	1295418			G -> T		165	SNP (transversion)		0.152	intergenic region
	1295436			C -> A		159	SNP (transversion)		0.176	intergenic region
	1299948			C -> G		153	SNP (transversion)		0.157	intergenic region
	1301432			(T)10 -> (T)11		190	Insertion (tandem repeat)		0.105	intergenic region
	1401525	K -> N	39	C -> G	AAG -> AAC	190	SNP (transversion)	Substitution	0.111	SSA_1381	hypothetical protein
	1429674	L -> F	318	C -> A	TTG -> TTT	175	SNP (transversion)	Substitution	0.103	SSA_1417	tRNA (adenine(22)-N(1))-methyltransferase TrmK
	1460565	R -> P	1130	C -> G	CGC -> CCC	170	SNP (transversion)	Substitution	0.165	SSA_1452	ATP-dependent nuclease subunit B
	1460583	S -> Y	1112	G -> T	TCT -> TAT	178	SNP (transversion)	Substitution	0.157	SSA_1452	ATP-dependent nuclease subunit B
	1644305	F -> V	226	A -> C	TTT -> GTT	169	SNP (transversion)	Substitution	0.166	SSA_1640	cell wall synthase accessory phosphoprotein MacP
	1765151		464	(A)5 -> (A)4		233	Deletion (tandem repeat)	Frame Shift	0.163	SSA_1776	TrkH family potassium uptake protein
	1780758	I -> F	1189	T -> A	ATT -> TTT	256	SNP (transversion)	Substitution	0.102	SSA_1797	endolytic transglycosylase MltG
	1798966			(G)8 -> (G)7		246	Deletion (tandem repeat)		0.102	intergenic region
	1874191		9	A -> T	CCT -> CCA	243	SNP (transversion)	None	0.115	SSA_1878	DUF896 family protein
	1958064		345	G -> T		241	SNP (transversion)	Truncation	0.108	SSA_1959	undecaprenyl-diphosphate phosphatase
	1958078		331	C -> A		227	SNP (transversion)	Truncation	0.106	SSA_1959	undecaprenyl-diphosphate phosphatase
	2026465			T -> C		312	SNP (transition)		0.189	intergenic region
	720460			(A)6 -> (A)7		287	Insertion (tandem repeat)		1	intergenic region
Δf1fo#105	774949			T -> C		376	SNP (transition)		0.995	intergenic region
	775203	N -> S	113	A -> G	AAT -> AGT	372	SNP (transition)	Substitution	0.997	SSA_0790	DUF1146 domain-containing protein
	775455	K -> E	67	A -> G	AAA -> GAA	426	SNP (transition)	Substitution	0.995	SSA_0791	UDP-N-acetylglucosamine 1-carboxyvinyltransferase
	1055729			G -> T		165	SNP (transversion)		0.158	intergenic region
	1083707		411	G -> A	CAG -> CAA	278	SNP (transition)	None	1	SSA_1065	LPXTG cell wall anchor domain-containing protein
	1764882		195	#NAME?		374 -> 381	Deletion	Frame Shift	23.9% -> 24.3%	SSA_1776	TrkH family potassium uptake protein
	2026465			T -> C		494	SNP (transition)		0.998	intergenic region
	283288	Q -> K	10	G -> T	CAA -> AAA	225	SNP (transversion)	Substitution	0.12	SSA_0288	isoprenylcysteine carboxylmethyltransferase family protein
Δf1fo#106	341900	R -> G	409	C -> G	CGG -> GGG	220	SNP (transversion)	Substitution	0.177	SSA_0346	CPBP family intramembrane metalloprotease
	425501			G -> T		246	SNP (transversion)		0.102	intergenic region
	425524			C -> A		250	SNP (transversion)		0.128	intergenic region
	717984			A -> T		167	SNP (transversion)		0.144	intergenic region
	718002			G -> T		175	SNP (transversion)		0.149	intergenic region
	718010			G -> T		175	SNP (transversion)		0.154	intergenic region
	718039			T -> A		203	SNP (transversion)		0.123	intergenic region
	753937			G -> A		151	SNP (transition)		0.265	intergenic region
	768398			T -> C		146	SNP (transition)		0.267	intergenic region
	768522			A -> G		163	SNP (transition)		0.288	intergenic region
	768571			T -> C		178	SNP (transition)		0.596	intergenic region
	774936			T -> C		188	SNP (transition)		0.25	intergenic region
	774949			T -> C		195	SNP (transition)		0.805	intergenic region
	774977			#NAME?		180	Deletion		0.539	intergenic region
	775025			T -> C		194	SNP (transition)		0.577	intergenic region
	775096		6	A -> G	GTA -> GTG	164	SNP (transition)	None	0.628	SSA_0790	DUF1146 domain-containing protein
	775203	N -> S	113	A -> G	AAT -> AGT	155	SNP (transition)	Substitution	0.613	SSA_0790	DUF1146 domain-containing protein
	814064	L -> V	4813	C -> G	CTG -> GTG	145	SNP (transversion)	Substitution	0.145	SSA_0829	accessory Sec-dependent serine-rich glycoproteinadhesin
	814078		4827	A -> T	GCA -> GCT	139	SNP (transversion)	None	0.187	SSA_0829	accessory Sec-dependent serine-rich glycoproteinadhesin
	814093	F -> L	4842	C -> A	TTC -> TTA	143	SNP (transversion)	Substitution	0.168	SSA_0829	accessory Sec-dependent serine-rich glycoproteinadhesin
	814108		4857	G -> A	AAG -> AAA	134	SNP (transition)	None	0.157	SSA_0829	accessory Sec-dependent serine-rich glycoproteinadhesin
	873274	A -> P	223	G -> C	GCA -> CCA	168	SNP (transversion)	Substitution	0.149	SSA_0877	hydrolase
	953355	S -> R	465	C -> A	AGC -> AGA	152	SNP (transversion)	Substitution	0.145	SSA_0943	phosphate ABC transporter permease PstA
	978626			G -> T		130	SNP (transversion)		0.1	intergenic region
	981570	P -> T	1285	C -> A	CCA -> ACA	139	SNP (transversion)	Substitution	0.165	SSA_0971	DUF2974 domain-containing protein
	1055723			G -> T		90	SNP (transversion)		0.244	intergenic region
	1055729			G -> T		90	SNP (transversion)		0.278	intergenic region
	1062576	D -> Y	679	G -> T	GAT -> TAT	111	SNP (transversion)	Substitution	0.162	SSA_1044	homoserine kinase
	1299946			C -> G		116	SNP (transversion)		0.19	intergenic region
	1460550	L -> Q	1145	A -> T	CTG -> CAG	155	SNP (transversion)	Substitution	0.135	SSA_1452	ATP-dependent nuclease subunit B
	1460555	F -> L	1140	G -> T	TTC -> TTA	147	SNP (transversion)	Substitution	0.15	SSA_1452	ATP-dependent nuclease subunit B
	1460565	R -> P	1130	C -> G	CGC -> CCC	151	SNP (transversion)	Substitution	0.132	SSA_1452	ATP-dependent nuclease subunit B
	1535717			C -> A		136	SNP (transversion)		0.191	intergenic region
	1765309	D -> Y	622	G -> T	GAC -> TAC	184	SNP (transversion)	Substitution	0.114	SSA_1776	TrkH family potassium uptake protein
	1847828	E -> EGK	197	#NAME?	GAA -> GAA,GGC,AAA	179	Insertion	Insertion	0.106	SSA_1850	DNA-directed RNA polymerase subunit omega
	2085733	I -> F	79	T -> A	ATT -> TTT	207	SNP (transversion)	Substitution	0.106	J1C87_10175	transcription antiterminator
	2085734		78	C -> A	GCG -> GCT	204	SNP (transversion)	None	0.123	J1C87_10175	transcription antiterminator
	2085762	Q -> L	50	T -> A	CAG -> CTG	198	SNP (transversion)	Substitution	0.101	J1C87_10175	transcription antiterminator
	2283696	V -> L	841	C -> G	GTA -> CTA	228	SNP (transversion)	Substitution	0.118	J1C87_11150	hypothetical protein
	2322102	R -> L	239	C -> A	CGT -> CTT	175	SNP (transversion)	Substitution	0.131	J1C87_11330	prepilin-type N-terminal cleavage/methylation domain-containing protein
	86801		1125	A -> T	GTA -> GTT	272	SNP (transversion)	None	0.103	SSA_0085	V-type ATP synthase subunit I
Δf1fo#107	86820	A -> S	1144	G -> T	GCC -> TCC	275	SNP (transversion)	Substitution	0.102	SSA_0085	V-type ATP synthase subunit I
	283234	I -> F	64	T -> A	ATT -> TTT	203	SNP (transversion)	Substitution	0.133	SSA_0288	isoprenylcysteine carboxylmethyltransferase family protein
	283265	F -> L	33	G -> C	TTC -> TTG	188	SNP (transversion)	Substitution	0.128	SSA_0288	isoprenylcysteine carboxylmethyltransferase family protein
	312568	D -> E	423	C -> A	GAC -> GAA	198	SNP (transversion)	Substitution	0.116	SSA_0315	winged helix DNA-binding protein
	425471			A -> T		224	SNP (transversion)		0.112	intergenic region
	425574	E -> D	807	T -> A	GAA -> GAT	214	SNP (transversion)	Substitution	0.121	SSA_0426	PrsW family intramembrane metalloprotease
	616446			C -> A		240	SNP (transversion)		0.113	intergenic region
	643218	PQQ -> QRT	1016	CGCAGCAA -> AAAGAACG	CCG,CAG,CAA -> CAA,AGA,ACG	119 -> 126	Substitution	Substitution	19.4% -> 21.8%	SSA_0656	cell division protein FtsZ
	643227	V -> D	1025	T -> A	GTT -> GAT	126	SNP (transversion)	Substitution	0.198	SSA_0656	cell division protein FtsZ
	643230	E -> A	1028	A -> C	GAG -> GCG	123	SNP (transversion)	Substitution	0.171	SSA_0656	cell division protein FtsZ
	643234		1032	A -> T	CCA -> CCT	123	SNP (transversion)	None	0.163	SSA_0656	cell division protein FtsZ
	643237	NRE -> KGS	1035	TCGCGA -> AGGTTC	AAT,CGC,GAA -> AAA,GGT,TCA	109 -> 125	Substitution	Substitution	11.2% -> 12.6%	SSA_0656	cell division protein FtsZ
	643245	V -> A	1043	TT -> CC	GTT -> GCC	113 -> 114	Substitution	Substitution	10.5% -> 11.5%	SSA_0656	cell division protein FtsZ
	643267	RN -> RV	1065	AAA -> GGT	CGA,AAC -> CGG,GTC	130 -> 133	Substitution	Substitution	13.1% -> 14.5%	SSA_0656	cell division protein FtsZ
	643271	F -> S	1069	TTT -> AGC	TTT -> AGC	133 -> 134	Substitution	Substitution	14.3% -> 15.7%	SSA_0656	cell division protein FtsZ
	643275	D -> G	1073	AT -> GC	GAT -> GGC	138	Substitution	Substitution	0.167	SSA_0656	cell division protein FtsZ
	643279	MTE -> IRQ	1077	GACCGAA -> TCGTCAG	ATG,ACC,GAA -> ATT,CGT,CAG	137 -> 144	Substitution	Substitution	18.2% -> 21.2%	SSA_0656	cell division protein FtsZ
	643288	TVDI -> TPQP	1086	GGTTGATAT -> ACCACAACC	ACG,GTT,GAT,ATT -> ACA,CCA,CAA,CCT	142 -> 162	Substitution	Substitution	23.9% -> 32.1%	SSA_0656	cell division protein FtsZ
	643298	P -> T	1096	C -> A	CCT -> ACT	157	SNP (transversion)	Substitution	0.331	SSA_0656	cell division protein FtsZ
	643301	A -> S	1099	GC -> AG	GCT -> AGT	164 -> 166	Substitution	Substitution	37.2% -> 40.4%	SSA_0656	cell division protein FtsZ
	656378			G -> C		216	SNP (transversion)		0.13	intergenic region
	663704	Y -> N	946	T -> A	TAC -> AAC	282	SNP (transversion)	Substitution	0.117	SSA_0679	DNA repair protein RecN
	718002			G -> T		164	SNP (transversion)		0.183	intergenic region
	718025			G -> T		187	SNP (transversion)		0.102	intergenic region
	718033			T -> A		193	SNP (transversion)		0.14	intergenic region
	718046			G -> T		186	SNP (transversion)		0.118	intergenic region
	775241	I -> V	151	A -> G	ATT -> GTT	205	SNP (transition)	Substitution	1	SSA_0790	DUF1146 domain-containing protein
	809387	G -> R	136	G -> C	GGC -> CGC	196	SNP (transversion)	Substitution	0.133	SSA_0829	accessory Sec-dependent serine-rich glycoproteinadhesin
	814093	F -> L	4842	C -> A	TTC -> TTA	171	SNP (transversion)	Substitution	0.187	SSA_0829	accessory Sec-dependent serine-rich glycoproteinadhesin
	814102		4851	T -> A	CGT -> CGA	167	SNP (transversion)	None	0.156	SSA_0829	accessory Sec-dependent serine-rich glycoproteinadhesin
	814112	S -> R	4861	A -> C	AGC -> CGC	162	SNP (transversion)	Substitution	0.173	SSA_0829	accessory Sec-dependent serine-rich glycoproteinadhesin
	868209	A -> T	775	G -> A	GCT -> ACT	231	SNP (transition)	Substitution	1	SSA_0873	bifunctional DnaQ family exonuclease/ATP-dependent helicase
	978623			A -> T		167	SNP (transversion)		0.12	intergenic region
	978626			G -> T		167	SNP (transversion)		0.114	intergenic region
	978640			C -> A		153	SNP (transversion)		0.144	intergenic region
	978644			G -> T		151	SNP (transversion)		0.179	intergenic region
	978683	S -> R	12	T -> A	AGT -> AGA	177	SNP (transversion)	Substitution	0.13	SSA_0968	hypothetical protein
	1055747			T -> A		140	SNP (transversion)		0.143	intergenic region
	1055749			G -> T		143	SNP (transversion)		0.161	intergenic region
	1055759			G -> T		146	SNP (transversion)		0.137	intergenic region
	1055790			T -> A		141	SNP (transversion)		0.121	intergenic region
	1055795			T -> A		139	SNP (transversion)		0.115	intergenic region
	1100221		639	A -> T	TCA -> TCT	197	SNP (transversion)	None	0.122	SSA_1080	DeoR/GlpR transcriptional regulator
	1100254	S -> R	672	C -> A	AGC -> AGA	206	SNP (transversion)	Substitution	0.126	SSA_1080	DeoR/GlpR transcriptional regulator
	1211206	P -> T	205	G -> T	CCG -> ACG	155	SNP (transversion)	Substitution	0.148	SSA_1181	alpha/beta hydrolase
	1295399			C -> A		171	SNP (transversion)		0.123	intergenic region
	1295407			G -> T		185	SNP (transversion)		0.108	intergenic region
	1295411			A -> T		185	SNP (transversion)		0.141	intergenic region
	1295416			C -> A		179	SNP (transversion)		0.151	intergenic region
	1296510	T -> K	491	C -> A	ACG -> AAG	213	SNP (transversion)	Substitution	0.131	SSA_1271	bifunctional oligoribonuclease/PAP phosphatase NrnA
	1296519	R -> P	500	G -> C	CGC -> CCC	205	SNP (transversion)	Substitution	0.122	SSA_1271	bifunctional oligoribonuclease/PAP phosphatase NrnA
	1401444	F -> L	120	A -> T	TTT -> TTA	193	SNP (transversion)	Substitution	0.124	SSA_1381	hypothetical protein
	1460550	L -> Q	1145	A -> T	CTG -> CAG	114	SNP (transversion)	Substitution	0.123	SSA_1452	ATP-dependent nuclease subunit B
	1460555	F -> L	1140	G -> T	TTC -> TTA	109	SNP (transversion)	Substitution	0.165	SSA_1452	ATP-dependent nuclease subunit B
	1460565	R -> P	1130	C -> G	CGC -> CCC	110	SNP (transversion)	Substitution	0.191	SSA_1452	ATP-dependent nuclease subunit B
	1460579	L -> F	1116	C -> A	TTG -> TTT	127	SNP (transversion)	Substitution	0.189	SSA_1452	ATP-dependent nuclease subunit B
	1460594	Q -> H	1101	C -> G	CAG -> CAC	131	SNP (transversion)	Substitution	0.168	SSA_1452	ATP-dependent nuclease subunit B
	1460606	H -> Q	1089	A -> T	CAT -> CAA	137	SNP (transversion)	Substitution	0.182	SSA_1452	ATP-dependent nuclease subunit B
	1460609	Q -> H	1086	C -> G	CAG -> CAC	138	SNP (transversion)	Substitution	0.159	SSA_1452	ATP-dependent nuclease subunit B
	1535695			A -> T		164	SNP (transversion)		0.146	intergenic region
	1535714			T -> A		182	SNP (transversion)		0.143	intergenic region
	1535771			T -> A		184	SNP (transversion)		0.109	intergenic region
	1644291		240	A -> T	ACT -> ACA	189	SNP (transversion)	None	0.132	SSA_1640	cell wall synthase accessory phosphoprotein MacP
	1765568		881	(TC)2 -> (TC)3		304 -> 306	Insertion (tandem repeat)	Frame Shift	67.3% -> 68.1%	SSA_1776	TrkH family potassium uptake protein
	1802240	L -> F	525	T -> A	TTA -> TTT	166	SNP (transversion)	Substitution	0.12	SSA_1815	hypothetical protein
	1802292	D -> V	473	T -> A	GAT -> GTT	179	SNP (transversion)	Substitution	0.112	SSA_1815	hypothetical protein
	1874191		9	A -> T	CCT -> CCA	218	SNP (transversion)	None	0.115	SSA_1878	DUF896 family protein
	1958064		345	G -> T		236	SNP (transversion)	Truncation	0.102	SSA_1959	undecaprenyl-diphosphate phosphatase
	1958067	F -> L	342	G -> T	TTC -> TTA	233	SNP (transversion)	Substitution	0.112	SSA_1959	undecaprenyl-diphosphate phosphatase
	1958125	A -> G	284	G -> C	GCA -> GGA	227	SNP (transversion)	Substitution	0.115	SSA_1959	undecaprenyl-diphosphate phosphatase
	2035448	Q -> L	1700	T -> A	CAG -> CTG	269	SNP (transversion)	Substitution	0.1	SSA_2027	heavy metal translocating P-type ATPase
	2085739	M -> L	73	T -> A	ATG -> TTG	209	SNP (transversion)	Substitution	0.115	J1C87_10175	transcription antiterminator
	2085744	T -> K	68	G -> T	ACA -> AAA	212	SNP (transversion)	Substitution	0.132	J1C87_10175	transcription antiterminator
	2243400		999	A -> C	GTT -> GTG	218	SNP (transversion)	None	0.115	J1C87_10970	competence/damage-inducible protein A
	2322123	D -> V	218	T -> A	GAT -> GTT	261	SNP (transversion)	Substitution	0.107	J1C87_11330	prepilin-type N-terminal cleavage/methylation domain-containing protein
	2344639	D -> Y	745	C -> A	GAC -> TAC	241	SNP (transversion)	Substitution	0.108	J1C87_11435	D-alanyl-lipoteichoic acid biosynthesis protein DltB
	62309	L -> F	906	G -> T	TTG -> TTT	228	SNP (transversion)	Substitution	0.123	SSA_0060	SIS domain-containing protein
Δf1fo#108	86794	Y -> F	1118	A -> T	TAT -> TTT	217	SNP (transversion)	Substitution	0.111	SSA_0085	V-type ATP synthase subunit I
	86827	I -> N	1151	T -> A	ATT -> AAT	213	SNP (transversion)	Substitution	0.113	SSA_0085	V-type ATP synthase subunit I
	145666	T -> S	388	A -> T	ACG -> TCG	256	SNP (transversion)	Substitution	0.129	SSA_0151	hypothetical protein
	223041			C -> A		252	SNP (transversion)		0.119	intergenic region
	283258	I -> F	40	T -> A	ATT -> TTT	185	SNP (transversion)	Substitution	0.119	SSA_0288	isoprenylcysteine carboxylmethyltransferase family protein
	283261	V -> F	37	C -> A	GTT -> TTT	184	SNP (transversion)	Substitution	0.103	SSA_0288	isoprenylcysteine carboxylmethyltransferase family protein
	283282	I -> F	16	T -> A	ATT -> TTT	204	SNP (transversion)	Substitution	0.103	SSA_0288	isoprenylcysteine carboxylmethyltransferase family protein
	410703	S -> I	1328	C -> A	AGT -> ATT	228	SNP (transversion)	Substitution	0.114	SSA_0413	aminodeoxychorismate synthase component I
	425471			A -> T		177	SNP (transversion)		0.13	intergenic region
	425488			G -> T		186	SNP (transversion)		0.134	intergenic region
	425499			A -> T		223	SNP (transversion)		0.117	intergenic region
	613745	S -> C	223	T -> A	AGT -> TGT	159	SNP (transversion)	Substitution	0.126	SSA_0618	hypothetical protein
	613749		219	G -> C	ACC -> ACG	164	SNP (transversion)	None	0.14	SSA_0618	hypothetical protein
	613782	S -> R	186	G -> C	AGC -> AGG	163	SNP (transversion)	Substitution	0.135	SSA_0618	hypothetical protein
	616413		1	T -> A	ATG -> TTG	196	SNP (transversion)	None	0.102	SSA_0622	helix-turn-helix transcriptional regulator
	616416			C -> A		196	SNP (transversion)		0.122	intergenic region
	623394			G -> T		171	SNP (transversion)		0.146	intergenic region
	656038	N -> I	74	A -> T	AAT -> ATT	198	SNP (transversion)	Substitution	0.101	SSA_0670	DUF1797 family protein
	663688	N -> K	930	C -> A	AAC -> AAA	204	SNP (transversion)	Substitution	0.127	SSA_0679	DNA repair protein RecN
	718025			G -> T		200	SNP (transversion)		0.115	intergenic region
	768597			T -> C		195	SNP (transition)		0.995	intergenic region
	775087			A -> G		173	SNP (transition)		0.994	intergenic region
	814064	L -> V	4813	C -> G	CTG -> GTG	156	SNP (transversion)	Substitution	0.147	SSA_0829	accessory Sec-dependent serine-rich glycoproteinadhesin
	814078		4827	A -> T	GCA -> GCT	153	SNP (transversion)	None	0.176	SSA_0829	accessory Sec-dependent serine-rich glycoproteinadhesin
	814092	F -> Y	4841	T -> A	TTC -> TAC	154	SNP (transversion)	Substitution	0.117	SSA_0829	accessory Sec-dependent serine-rich glycoproteinadhesin
	814101	R -> L	4850	G -> T	CGT -> CTT	158	SNP (transversion)	Substitution	0.127	SSA_0829	accessory Sec-dependent serine-rich glycoproteinadhesin
	814102		4851	T -> A	CGT -> CGA	158	SNP (transversion)	None	0.12	SSA_0829	accessory Sec-dependent serine-rich glycoproteinadhesin
	873685	A -> P	46	G -> C	GCC -> CCC	180	SNP (transversion)	Substitution	0.106	SSA_0878	DNA topoisomerase (ATP-hydrolyzing) subunit B
	978640			C -> A		159	SNP (transversion)		0.132	intergenic region
	978644			G -> T		158	SNP (transversion)		0.139	intergenic region
	1022594	F -> L	948	C -> A	TTC -> TTA	212	SNP (transversion)	Substitution	0.132	SSA_1016	phosphoenolpyruvate synthase
	1030765	E -> V	5375	A -> T	GAG -> GTG	197	SNP (transversion)	Substitution	0.112	SSA_1018	G5 domain-containing protein
	1054429		267	C -> T	TGC -> TGT	187	SNP (transition)	None	0.107	SSA_1037	cytidine deaminase
	1055733			C -> A		158	SNP (transversion)		0.139	intergenic region
	1055747			T -> A		155	SNP (transversion)		0.148	intergenic region
	1055749			G -> T		153	SNP (transversion)		0.176	intergenic region
	1055759			G -> T		151	SNP (transversion)		0.159	intergenic region
	1062576	D -> Y	679	G -> T	GAT -> TAT	168	SNP (transversion)	Substitution	0.119	SSA_1044	homoserine kinase
	1100221		639	A -> T	TCA -> TCT	163	SNP (transversion)	None	0.141	SSA_1080	DeoR/GlpR transcriptional regulator
	1100254	S -> R	672	C -> A	AGC -> AGA	166	SNP (transversion)	Substitution	0.145	SSA_1080	DeoR/GlpR transcriptional regulator
	1100267	Q -> K	685	C -> A	CAA -> AAA	163	SNP (transversion)	Substitution	0.141	SSA_1080	DeoR/GlpR transcriptional regulator
	1100279		697	G -> T		163	SNP (transversion)	Truncation	0.135	SSA_1080	DeoR/GlpR transcriptional regulator
	1100284		702	G -> T	GTG -> GTT	162	SNP (transversion)	None	0.142	SSA_1080	DeoR/GlpR transcriptional regulator
	1148728	I -> F	1462	A -> T	ATT -> TTT	163	SNP (transversion)	Substitution	0.11	SSA_1120	sensor histidine kinase
	1148734	V -> L	1468	G -> T	GTA -> TTA	175	SNP (transversion)	Substitution	0.137	SSA_1120	sensor histidine kinase
	1161037		312	C -> A	ATC -> ATA	191	SNP (transversion)	None	0.131	SSA_1132	twin-arginine translocase subunit TatC
	1295409			G -> T		134	SNP (transversion)		0.164	intergenic region
	1295411			A -> T		134	SNP (transversion)		0.134	intergenic region
	1295416			C -> A		135	SNP (transversion)		0.141	intergenic region
	1295418			G -> T		138	SNP (transversion)		0.167	intergenic region
	1296503	P -> T	484	C -> A	CCT -> ACT	177	SNP (transversion)	Substitution	0.186	SSA_1271	bifunctional oligoribonuclease/PAP phosphatase NrnA
	1401446	F -> I	118	A -> T	TTT -> ATT	156	SNP (transversion)	Substitution	0.115	SSA_1381	hypothetical protein
	1460555	F -> L	1140	G -> T	TTC -> TTA	121	SNP (transversion)	Substitution	0.107	SSA_1452	ATP-dependent nuclease subunit B
	1460594	Q -> H	1101	C -> G	CAG -> CAC	133	SNP (transversion)	Substitution	0.165	SSA_1452	ATP-dependent nuclease subunit B
	1460603		1092	C -> G	CCG -> CCC	127	SNP (transversion)	None	0.197	SSA_1452	ATP-dependent nuclease subunit B
	1460609	Q -> H	1086	C -> G	CAG -> CAC	125	SNP (transversion)	Substitution	0.224	SSA_1452	ATP-dependent nuclease subunit B
	1487143	S -> I	1478	C -> A	AGT -> ATT	164	SNP (transversion)	Substitution	0.146	SSA_1481	beta-lactamase family protein
	1535707			T -> A		162	SNP (transversion)		0.148	intergenic region
	1535735			T -> A		161	SNP (transversion)		0.149	intergenic region
	1535742			T -> A		195	SNP (transversion)		0.123	intergenic region
	1535744			T -> A		191	SNP (transversion)		0.105	intergenic region
	1644239	P -> T	292	G -> T	CCG -> ACG	186	SNP (transversion)	Substitution	0.102	SSA_1640	cell wall synthase accessory phosphoprotein MacP
	1644268	T -> K	263	G -> T	ACG -> AAG	180	SNP (transversion)	Substitution	0.178	SSA_1640	cell wall synthase accessory phosphoprotein MacP
	1644282	N -> K	249	G -> T	AAC -> AAA	176	SNP (transversion)	Substitution	0.159	SSA_1640	cell wall synthase accessory phosphoprotein MacP
	1733620		657	C -> A	CTC -> CTA	248	SNP (transversion)	None	0.101	SSA_1744	iron ABC transporter permease
	1765977	N -> K	1290	C -> A	AAC -> AAA	181	SNP (transversion)	Substitution	0.917	SSA_1776	TrkH family potassium uptake protein
	1780735		1212	G -> T	GGC -> GGA	178	SNP (transversion)	None	0.146	SSA_1797	endolytic transglycosylase MltG
	1802240	L -> F	525	T -> A	TTA -> TTT	205	SNP (transversion)	Substitution	0.127	SSA_1815	hypothetical protein
	1802258		507	C -> A	CTG -> CTT	235	SNP (transversion)	None	0.102	SSA_1815	hypothetical protein
	1804628	L -> H	257	A -> T	CTT -> CAT	175	SNP (transversion)	Substitution	0.114	SSA_1816	hypothetical protein
	1804679	D -> V	206	T -> A	GAT -> GTT	268	SNP (transversion)	Substitution	0.131	SSA_1816	hypothetical protein
	1874191		9	A -> T	CCT -> CCA	210	SNP (transversion)	None	0.105	SSA_1878	DUF896 family protein
	1958103		306	G -> T	ATC -> ATA	191	SNP (transversion)	None	0.115	SSA_1959	undecaprenyl-diphosphate phosphatase
	2085715	Q -> K	97	G -> T	CAA -> AAA	178	SNP (transversion)	Substitution	0.152	J1C87_10175	transcription antiterminator
	2085727	R -> G	85	G -> C	CGT -> GGT	162	SNP (transversion)	Substitution	0.13	J1C87_10175	transcription antiterminator
	2085733	I -> F	79	T -> A	ATT -> TTT	162	SNP (transversion)	Substitution	0.148	J1C87_10175	transcription antiterminator
	2085762	Q -> L	50	T -> A	CAG -> CTG	164	SNP (transversion)	Substitution	0.128	J1C87_10175	transcription antiterminator
	2162086			C -> A		212	SNP (transversion)		0.123	intergenic region
	2215427	C -> F	584	C -> A	TGC -> TTC	235	SNP (transversion)	Substitution	0.106	J1C87_10815	hypothetical protein
	2240676			C -> A		211	SNP (transversion)		0.166	intergenic region
	2298763			G -> T		184	SNP (transversion)		0.12	intergenic region
	2322118		223	C -> A		233	SNP (transversion)	Truncation	0.116	J1C87_11330	prepilin-type N-terminal cleavage/methylation domain-containing protein
	85778	H -> Q	102	T -> A	CAT -> CAA	278	SNP (transversion)	Substitution	0.122	SSA_0085	V-type ATP synthase subunit I
Δf1fo#109	283238	M -> I	60	C -> A	ATG -> ATT	248	SNP (transversion)	Substitution	0.113	SSA_0288	isoprenylcysteine carboxylmethyltransferase family protein
	425501			G -> T		195	SNP (transversion)		0.128	intergenic region
	425532			A -> C		177	SNP (transversion)		0.158	intergenic region
	458095	Q -> H	915	T -> G	CAA -> CAC	195	SNP (transversion)	Substitution	0.128	SSA_0454	LacI family DNA-binding transcriptional regulator
	541740	P -> Q	2417	C -> A	CCA -> CAA	195	SNP (transversion)	Substitution	0.128	SSA_0543	preprotein translocase subunit SecA
	553858	D -> H	349	G -> C	GAT -> CAT	204	SNP (transversion)	Substitution	0.162	SSA_0556	hypothetical protein
	578693			G -> C		184	SNP (transversion)		0.147	intergenic region
	613766	H -> N	202	G -> T	CAT -> AAT	223	SNP (transversion)	Substitution	0.112	SSA_0618	hypothetical protein
	616404	H -> N	10	G -> T	CAT -> AAT	222	SNP (transversion)	Substitution	0.104	SSA_0622	helix-turn-helix transcriptional regulator
	656023	G -> V	59	G -> T	GGA -> GTA	215	SNP (transversion)	Substitution	0.121	SSA_0670	DUF1797 family protein
	656378			G -> C		213	SNP (transversion)		0.122	intergenic region
	717999			G -> T		203	SNP (transversion)		0.133	intergenic region
	718003			A -> T		191	SNP (transversion)		0.157	intergenic region
	718009			A -> T		192	SNP (transversion)		0.146	intergenic region
	718011			A -> T		192	SNP (transversion)		0.115	intergenic region
	718020			A -> T		213	SNP (transversion)		0.108	intergenic region
	718039			T -> A		216	SNP (transversion)		0.12	intergenic region
	718046			G -> T		203	SNP (transversion)		0.133	intergenic region
	718073			C -> A		218	SNP (transversion)		0.106	intergenic region
	814093	F -> L	4842	C -> A	TTC -> TTA	147	SNP (transversion)	Substitution	0.163	SSA_0829	accessory Sec-dependent serine-rich glycoproteinadhesin
	814101	R -> L	4850	G -> T	CGT -> CTT	133	SNP (transversion)	Substitution	0.113	SSA_0829	accessory Sec-dependent serine-rich glycoproteinadhesin
	873274	A -> P	223	G -> C	GCA -> CCA	231	SNP (transversion)	Substitution	0.108	SSA_0877	hydrolase
	873287	S -> T	236	G -> C	AGT -> ACT	238	SNP (transversion)	Substitution	0.101	SSA_0877	hydrolase
	978623			A -> T		195	SNP (transversion)		0.128	intergenic region
	978640			C -> A		177	SNP (transversion)		0.102	intergenic region
	978674		3	G -> A	ATG -> ATA	182	SNP (transition)	None	0.126	SSA_0968	hypothetical protein
	1030765	E -> V	5375	A -> T	GAG -> GTG	227	SNP (transversion)	Substitution	0.115	SSA_1018	G5 domain-containing protein
	1055715			T -> G		149	SNP (transversion)		0.181	intergenic region
	1055747			T -> A		144	SNP (transversion)		0.194	intergenic region
	1055759			G -> T		157	SNP (transversion)		0.159	intergenic region
	1055779			T -> A		155	SNP (transversion)		0.181	intergenic region
	1055795			T -> A		158	SNP (transversion)		0.146	intergenic region
	1062576	D -> Y	679	G -> T	GAT -> TAT	205	SNP (transversion)	Substitution	0.117	SSA_1044	homoserine kinase
	1100221		639	A -> T	TCA -> TCT	223	SNP (transversion)	None	0.117	SSA_1080	DeoR/GlpR transcriptional regulator
	1211206	P -> T	205	G -> T	CCG -> ACG	146	SNP (transversion)	Substitution	0.137	SSA_1181	alpha/beta hydrolase
	1211254	V -> L	157	C -> G	GTT -> CTT	158	SNP (transversion)	Substitution	0.171	SSA_1181	alpha/beta hydrolase
	1295409			G -> T		148	SNP (transversion)		0.169	intergenic region
	1295411			A -> T		149	SNP (transversion)		0.121	intergenic region
	1295416			C -> A		156	SNP (transversion)		0.154	intergenic region
	1295418			G -> T		160	SNP (transversion)		0.163	intergenic region
	1299946			C -> G		177	SNP (transversion)		0.153	intergenic region
	1401450		114	C -> G	GGG -> GGC	170	SNP (transversion)	None	0.118	SSA_1381	hypothetical protein
	1401522	K -> N	42	C -> G	AAG -> AAC	187	SNP (transversion)	Substitution	0.139	SSA_1381	hypothetical protein
	1460550	L -> Q	1145	A -> T	CTG -> CAG	152	SNP (transversion)	Substitution	0.125	SSA_1452	ATP-dependent nuclease subunit B
	1460555	F -> L	1140	G -> T	TTC -> TTA	149	SNP (transversion)	Substitution	0.128	SSA_1452	ATP-dependent nuclease subunit B
	1460577	E -> V	1118	T -> A	GAG -> GTG	178	SNP (transversion)	Substitution	0.135	SSA_1452	ATP-dependent nuclease subunit B
	1460583	S -> Y	1112	G -> T	TCT -> TAT	179	SNP (transversion)	Substitution	0.134	SSA_1452	ATP-dependent nuclease subunit B
	1460590	V -> F	1105	C -> A	GTC -> TTC	171	SNP (transversion)	Substitution	0.14	SSA_1452	ATP-dependent nuclease subunit B
	1460594	Q -> H	1101	C -> G	CAG -> CAC	181	SNP (transversion)	Substitution	0.133	SSA_1452	ATP-dependent nuclease subunit B
	1472942		573	G -> T	ATC -> ATA	177	SNP (transversion)	None	0.136	SSA_1464	3-phosphoshikimate 1-carboxyvinyltransferase
	1476789	S -> Y	662	G -> T	TCC -> TAC	182	SNP (transversion)	Substitution	0.126	SSA_1468	3-dehydroquinate synthase
	1535695			A -> T		149	SNP (transversion)		0.121	intergenic region
	1535698			G -> T		150	SNP (transversion)		0.16	intergenic region
	1535717			C -> A		161	SNP (transversion)		0.143	intergenic region
	1535735			T -> A		173	SNP (transversion)		0.133	intergenic region
	1535771			T -> A		206	SNP (transversion)		0.107	intergenic region
	1639574	V -> L	1648	C -> G	GTT -> CTT	215	SNP (transversion)	Substitution	0.163	SSA_1635	DUF11 domain-containing protein
	1780763	S -> I	1184	C -> A	AGT -> ATT	233	SNP (transversion)	Substitution	0.107	SSA_1797	endolytic transglycosylase MltG
	1802233	Q -> K	532	G -> T	CAA -> AAA	176	SNP (transversion)	Substitution	0.102	SSA_1815	hypothetical protein
	1804628	L -> H	257	A -> T	CTT -> CAT	191	SNP (transversion)	Substitution	0.126	SSA_1816	hypothetical protein
	1892981	D -> Y	181	C -> A	GAT -> TAT	232	SNP (transversion)	Substitution	0.112	SSA_1895	30S ribosome-binding factor RbfA
	2085708	R -> P	104	C -> G	CGC -> CCC	201	SNP (transversion)	Substitution	0.134	J1C87_10175	transcription antiterminator
	2085710		102	C -> G	TCG -> TCC	209	SNP (transversion)	None	0.12	J1C87_10175	transcription antiterminator
	2085733	I -> F	79	T -> A	ATT -> TTT	184	SNP (transversion)	Substitution	0.125	J1C87_10175	transcription antiterminator
	2085762	Q -> L	50	T -> A	CAG -> CTG	161	SNP (transversion)	Substitution	0.124	J1C87_10175	transcription antiterminator
	2298763			G -> T		210	SNP (transversion)		0.148	intergenic region
	2298770			C -> A		224	SNP (transversion)		0.107	intergenic region
	2298779			A -> T		240	SNP (transversion)		0.117	intergenic region
	2298787			C -> A		241	SNP (transversion)		0.116	intergenic region
	2298791			C -> A		253	SNP (transversion)		0.103	intergenic region
	2322121	V -> F	220	C -> A	GTT -> TTT	267	SNP (transversion)	Substitution	0.101	J1C87_11330	prepilin-type N-terminal cleavage/methylation domain-containing protein
	2344623		761	G -> T		220	SNP (transversion)	Truncation	0.118	J1C87_11435	D-alanyl-lipoteichoic acid biosynthesis protein DltB
	2344665	Y -> F	719	T -> A	TAT -> TTT	246	SNP (transversion)	Substitution	0.118	J1C87_11435	D-alanyl-lipoteichoic acid biosynthesis protein DltB
	86801		1125	A -> T	GTA -> GTT	248	SNP (transversion)	None	0.109	SSA_0085	V-type ATP synthase subunit I
Δf1fo#110	283270	I -> F	28	T -> A	ATT -> TTT	242	SNP (transversion)	Substitution	0.132	SSA_0288	isoprenylcysteine carboxylmethyltransferase family protein
	283288	Q -> K	10	G -> T	CAA -> AAA	248	SNP (transversion)	Substitution	0.109	SSA_0288	isoprenylcysteine carboxylmethyltransferase family protein
	283293	N -> I	5	T -> A	AAT -> ATT	258	SNP (transversion)	Substitution	0.105	SSA_0288	isoprenylcysteine carboxylmethyltransferase family protein
	425503			T -> A		220	SNP (transversion)		0.109	intergenic region
	541751	D -> Y	2428	G -> T	GAT -> TAT	249	SNP (transversion)	Substitution	0.141	SSA_0543	preprotein translocase subunit SecA
	541765		2442	G -> T	CTG -> CTT	254	SNP (transversion)	None	0.106	SSA_0543	preprotein translocase subunit SecA
	613745	S -> C	223	T -> A	AGT -> TGT	222	SNP (transversion)	Substitution	0.117	SSA_0618	hypothetical protein
	717984			A -> T		186	SNP (transversion)		0.194	intergenic region
	717994			A -> T		196	SNP (transversion)		0.173	intergenic region
	718002			G -> T		175	SNP (transversion)		0.183	intergenic region
	718003			A -> T		175	SNP (transversion)		0.131	intergenic region
	718009			A -> T		178	SNP (transversion)		0.129	intergenic region
	718010			G -> T		178	SNP (transversion)		0.135	intergenic region
	718014			G -> T		175	SNP (transversion)		0.154	intergenic region
	718025			G -> T		192	SNP (transversion)		0.109	intergenic region
	718034			C -> A		197	SNP (transversion)		0.122	intergenic region
	775231		141	C -> G	CTC -> CTG	201	SNP (transversion)	None	1	SSA_0790	DUF1146 domain-containing protein
	814064	L -> V	4813	C -> G	CTG -> GTG	176	SNP (transversion)	Substitution	0.125	SSA_0829	accessory Sec-dependent serine-rich glycoproteinadhesin
	814078		4827	A -> T	GCA -> GCT	183	SNP (transversion)	None	0.148	SSA_0829	accessory Sec-dependent serine-rich glycoproteinadhesin
	814092	F -> Y	4841	T -> A	TTC -> TAC	185	SNP (transversion)	Substitution	0.114	SSA_0829	accessory Sec-dependent serine-rich glycoproteinadhesin
	873274	A -> P	223	G -> C	GCA -> CCA	238	SNP (transversion)	Substitution	0.101	SSA_0877	hydrolase
	978660			T -> A		189	SNP (transversion)		0.111	intergenic region
	984724	A -> E	1559	C -> A	GCA -> GAA	188	SNP (transversion)	Substitution	0.144	SSA_0975	2-isopropylmalate synthase
	1055740			G -> T		157	SNP (transversion)		0.115	intergenic region
	1055747			T -> A		130	SNP (transversion)		0.169	intergenic region
	1055749			G -> T		129	SNP (transversion)		0.163	intergenic region
	1055759			G -> T		127	SNP (transversion)		0.142	intergenic region
	1148728	I -> F	1462	A -> T	ATT -> TTT	218	SNP (transversion)	Substitution	0.106	SSA_1120	sensor histidine kinase
	1211254	V -> L	157	C -> G	GTT -> CTT	182	SNP (transversion)	Substitution	0.148	SSA_1181	alpha/beta hydrolase
	1295374			G -> T		185	SNP (transversion)		0.103	intergenic region
	1295409			G -> T		190	SNP (transversion)		0.132	intergenic region
	1295416			C -> A		187	SNP (transversion)		0.118	intergenic region
	1295418			G -> T		190	SNP (transversion)		0.137	intergenic region
	1295442			A -> C		174	SNP (transversion)		0.155	intergenic region
	1296519	R -> P	500	G -> C	CGC -> CCC	211	SNP (transversion)	Substitution	0.147	SSA_1271	bifunctional oligoribonuclease/PAP phosphatase NrnA
	1299943			C -> G		177	SNP (transversion)		0.192	intergenic region
	1401519		45	A -> T	CTT -> CTA	253	SNP (transversion)	None	0.134	SSA_1381	hypothetical protein
	1460594	Q -> H	1101	C -> G	CAG -> CAC	185	SNP (transversion)	Substitution	0.108	SSA_1452	ATP-dependent nuclease subunit B
	1460609	Q -> H	1086	C -> G	CAG -> CAC	172	SNP (transversion)	Substitution	0.198	SSA_1452	ATP-dependent nuclease subunit B
	1535690			T -> G		178	SNP (transversion)		0.118	intergenic region
	1535707			T -> A		190	SNP (transversion)		0.137	intergenic region
	1535717			C -> A		181	SNP (transversion)		0.182	intergenic region
	1535735			T -> A		194	SNP (transversion)		0.139	intergenic region
	1535742			T -> A		221	SNP (transversion)		0.127	intergenic region
	1535752			G -> T		228	SNP (transversion)		0.118	intergenic region
	1644257	L -> I	274	G -> T	CTC -> ATC	241	SNP (transversion)	Substitution	0.104	SSA_1640	cell wall synthase accessory phosphoprotein MacP
	1757381	V -> E	722	A -> T	GTA -> GAA	231	SNP (transversion)	Substitution	0.121	SSA_1767	ABC transporter ATP-binding protein
	1802233	Q -> K	532	G -> T	CAA -> AAA	224	SNP (transversion)	Substitution	0.143	SSA_1815	hypothetical protein
	1802240	L -> F	525	T -> A	TTA -> TTT	225	SNP (transversion)	Substitution	0.124	SSA_1815	hypothetical protein
	1802251	S -> T	514	A -> T	TCA -> ACA	254	SNP (transversion)	Substitution	0.106	SSA_1815	hypothetical protein
	2085734		78	C -> A	GCG -> GCT	221	SNP (transversion)	None	0.127	J1C87_10175	transcription antiterminator
	2085762	Q -> L	50	T -> A	CAG -> CTG	245	SNP (transversion)	Substitution	0.106	J1C87_10175	transcription antiterminator
	2235192			G -> A		227	SNP (transition)		1	intergenic region
	2267806			(T)11 -> (T)10		251	Deletion (tandem repeat)		0.104	intergenic region
	2298770			C -> A		263	SNP (transversion)		0.103	intergenic region
	2344623		761	G -> T		237	SNP (transversion)	Truncation	0.118	J1C87_11435	D-alanyl-lipoteichoic acid biosynthesis protein DltB
	2344650	D -> V	734	T -> A	GAT -> GTT	263	SNP (transversion)	Substitution	0.103	J1C87_11435	D-alanyl-lipoteichoic acid biosynthesis protein DltB
	2344665	Y -> F	719	T -> A	TAT -> TTT	282	SNP (transversion)	Substitution	0.124	J1C87_11435	D-alanyl-lipoteichoic acid biosynthesis protein DltB
	2386200		969	A -> T	ACT -> ACA	247	SNP (transversion)	None	0.105	J1C87_11645	tryptophan--tRNA ligase
	62309	L -> F	906	G -> T	TTG -> TTT	315	SNP (transversion)	Substitution	0.117	SSA_0060	SIS domain-containing protein
Δf1fo#111	86816	M -> I	1140	G -> T	ATG -> ATT	312	SNP (transversion)	Substitution	0.103	SSA_0085	V-type ATP synthase subunit I
	283252	I -> F	46	T -> A	ATT -> TTT	209	SNP (transversion)	Substitution	0.134	SSA_0288	isoprenylcysteine carboxylmethyltransferase family protein
	283293	N -> I	5	T -> A	AAT -> ATT	234	SNP (transversion)	Substitution	0.12	SSA_0288	isoprenylcysteine carboxylmethyltransferase family protein
	283295		3	C -> A	ATG -> ATT	238	SNP (transversion)	None	0.118	SSA_0288	isoprenylcysteine carboxylmethyltransferase family protein
	312529	Q -> H	384	G -> T	CAG -> CAT	247	SNP (transversion)	Substitution	0.109	SSA_0315	winged helix DNA-binding protein
	377211	E -> K	634	G -> A	GAG -> AAG	351	SNP (transition)	Substitution	0.997	SSA_0383	glycoside hydrolase family 1 protein
	410701	I -> F	1330	T -> A	ATT -> TTT	301	SNP (transversion)	Substitution	0.103	SSA_0413	aminodeoxychorismate synthase component I
	541765		2442	G -> T	CTG -> CTT	274	SNP (transversion)	None	0.102	SSA_0543	preprotein translocase subunit SecA
	613745	S -> C	223	T -> A	AGT -> TGT	261	SNP (transversion)	Substitution	0.13	SSA_0618	hypothetical protein
	613807	Y -> F	161	T -> A	TAT -> TTT	219	SNP (transversion)	Substitution	0.105	SSA_0618	hypothetical protein
	678602	A -> G	188	C -> G	GCT -> GGT	259	SNP (transversion)	Substitution	0.996	SSA_0692	UDP-N-acetylmuramoyl-tripeptide--D-alanyl-D- alanine ligase
	718014			G -> T		252	SNP (transversion)		0.131	intergenic region
	814058	L -> V	4807	C -> G	CTG -> GTG	220	SNP (transversion)	Substitution	0.1	SSA_0829	accessory Sec-dependent serine-rich glycoproteinadhesin
	814064	L -> V	4813	C -> G	CTG -> GTG	206	SNP (transversion)	Substitution	0.17	SSA_0829	accessory Sec-dependent serine-rich glycoproteinadhesin
	873274	A -> P	223	G -> C	GCA -> CCA	202	SNP (transversion)	Substitution	0.114	SSA_0877	hydrolase
	978621			G -> T		211	SNP (transversion)		0.133	intergenic region
	978626			G -> T		208	SNP (transversion)		0.135	intergenic region
	978634			G -> T		199	SNP (transversion)		0.141	intergenic region
	978683	S -> R	12	T -> A	AGT -> AGA	216	SNP (transversion)	Substitution	0.12	SSA_0968	hypothetical protein
	981570	P -> T	1285	C -> A	CCA -> ACA	182	SNP (transversion)	Substitution	0.137	SSA_0971	DUF2974 domain-containing protein
	1022570		924	C -> A	ATC -> ATA	219	SNP (transversion)	None	0.11	SSA_1016	phosphoenolpyruvate synthase
	1055731			G -> T		183	SNP (transversion)		0.164	intergenic region
	1055733			C -> A		184	SNP (transversion)		0.136	intergenic region
	1055740			G -> T		176	SNP (transversion)		0.159	intergenic region
	1055752			T -> A		153	SNP (transversion)		0.144	intergenic region
	1055786			G -> T		175	SNP (transversion)		0.103	intergenic region
	1055790			T -> A		173	SNP (transversion)		0.104	intergenic region
	1055795			T -> A		174	SNP (transversion)		0.132	intergenic region
	1140221	L -> F	96	G -> T	TTG -> TTT	166	SNP (transversion)	Substitution	0.114	SSA_1112	YSIRK signal domain/LPXTG anchor domain surface protein
	1211206	P -> T	205	G -> T	CCG -> ACG	185	SNP (transversion)	Substitution	0.119	SSA_1181	alpha/beta hydrolase
	1295407			G -> T		188	SNP (transversion)		0.138	intergenic region
	1295411			A -> T		190	SNP (transversion)		0.132	intergenic region
	1295416			C -> A		186	SNP (transversion)		0.14	intergenic region
	1295434			C -> A		187	SNP (transversion)		0.155	intergenic region
	1295442			A -> C		190	SNP (transversion)		0.147	intergenic region
	1460550	L -> Q	1145	A -> T	CTG -> CAG	206	SNP (transversion)	Substitution	0.15	SSA_1452	ATP-dependent nuclease subunit B
	1763750		418	(C)3 -> (C)2		206	Deletion (tandem repeat)	Frame Shift	0.17	SSA_1775	Trk system potassium transporter TrkA
	1765855		1168	C -> T		248	SNP (transition)	Truncation	0.101	SSA_1776	TrkH family potassium uptake protein
	1780729		1218	T -> A	CTA -> CTT	221	SNP (transversion)	None	0.113	SSA_1797	endolytic transglycosylase MltG
	1780754	A -> D	1193	G -> T	GCT -> GAT	219	SNP (transversion)	Substitution	0.105	SSA_1797	endolytic transglycosylase MltG
	1780758	I -> F	1189	T -> A	ATT -> TTT	241	SNP (transversion)	Substitution	0.104	SSA_1797	endolytic transglycosylase MltG
	1802216	K -> N	549	T -> G	AAA -> AAC	187	SNP (transversion)	Substitution	0.144	SSA_1815	hypothetical protein
	1802233	Q -> K	532	G -> T	CAA -> AAA	194	SNP (transversion)	Substitution	0.129	SSA_1815	hypothetical protein
	1850287	K -> N	195	C -> A	AAG -> AAT	244	SNP (transversion)	Substitution	1	SSA_1852	ribonuclease Y
	1958061	N -> K	348	A -> T	AAT -> AAA	240	SNP (transversion)	Substitution	0.1	SSA_1959	undecaprenyl-diphosphate phosphatase
	1958064		345	G -> T		235	SNP (transversion)	Truncation	0.115	SSA_1959	undecaprenyl-diphosphate phosphatase
	2215427	C -> F	584	C -> A	TGC -> TTC	250	SNP (transversion)	Substitution	0.108	J1C87_10815	hypothetical protein
	2243377	M -> K	1022	A -> T	ATG -> AAG	214	SNP (transversion)	Substitution	0.126	J1C87_10970	competence/damage-inducible protein A
	2322123	D -> V	218	T -> A	GAT -> GTT	272	SNP (transversion)	Substitution	0.11	J1C87_11330	prepilin-type N-terminal cleavage/methylation domain-containing protein
	312869	H -> Y	250	C -> T	CAT -> TAT	417	SNP (transition)	Substitution	1	SSA_0316	tRNA (adenosine(37)-N6)-threonylcarbamoyltransferase complex dimerization subunit type 1 TsaB
Δf1fo#112	616413		1	T -> A	ATG -> TTG	323	SNP (transversion)	None	0.133	SSA_0622	helix-turn-helix transcriptional regulator
	717979			T -> G		174	SNP (transversion)		0.155	intergenic region
	718014			G -> T		192	SNP (transversion)		0.12	intergenic region
	718025			G -> T		200	SNP (transversion)		0.13	intergenic region
	718039			T -> A		200	SNP (transversion)		0.115	intergenic region
	814058	L -> V	4807	C -> G	CTG -> GTG	235	SNP (transversion)	Substitution	0.111	SSA_0829	accessory Sec-dependent serine-rich glycoproteinadhesin
	978634			G -> T		217	SNP (transversion)		0.129	intergenic region
	978640			C -> A		221	SNP (transversion)		0.113	intergenic region
	978683	S -> R	12	T -> A	AGT -> AGA	233	SNP (transversion)	Substitution	0.124	SSA_0968	hypothetical protein
	1022570		924	C -> A	ATC -> ATA	240	SNP (transversion)	None	0.113	SSA_1016	phosphoenolpyruvate synthase
	1030725		5335	G -> T		255	SNP (transversion)	Truncation	0.102	SSA_1018	G5 domain-containing protein
	1055715			T -> G		165	SNP (transversion)		0.164	intergenic region
	1055779			T -> A		170	SNP (transversion)		0.165	intergenic region
	1118266	D -> E	858	T -> A	GAT -> GAA	162	SNP (transversion)	Substitution	0.136	SSA_1099	calcium-binding protein
	1211206	P -> T	205	G -> T	CCG -> ACG	178	SNP (transversion)	Substitution	0.124	SSA_1181	alpha/beta hydrolase
	1211254	V -> L	157	C -> G	GTT -> CTT	159	SNP (transversion)	Substitution	0.145	SSA_1181	alpha/beta hydrolase
	1243074	N -> K	261	A -> T	AAT -> AAA	232	SNP (transversion)	Substitution	0.121	SSA_1219	class A sortase
	1295399			C -> A		217	SNP (transversion)		0.115	intergenic region
	1296519	R -> P	500	G -> C	CGC -> CCC	240	SNP (transversion)	Substitution	0.142	SSA_1271	bifunctional oligoribonuclease/PAP phosphatase NrnA
	1401528	E -> D	36	C -> G	GAG -> GAC	266	SNP (transversion)	Substitution	0.102	SSA_1381	hypothetical protein
	1644250	I -> N	281	A -> T	ATT -> AAT	260	SNP (transversion)	Substitution	0.104	SSA_1640	cell wall synthase accessory phosphoprotein MacP
	1644269	T -> S	262	T -> A	ACG -> TCG	253	SNP (transversion)	Substitution	0.107	SSA_1640	cell wall synthase accessory phosphoprotein MacP
	1644274	E -> V	257	T -> A	GAG -> GTG	240	SNP (transversion)	Substitution	0.117	SSA_1640	cell wall synthase accessory phosphoprotein MacP
	1644291		240	A -> T	ACT -> ACA	233	SNP (transversion)	None	0.112	SSA_1640	cell wall synthase accessory phosphoprotein MacP
	1644298	Y -> F	233	T -> A	TAT -> TTT	261	SNP (transversion)	Substitution	0.119	SSA_1640	cell wall synthase accessory phosphoprotein MacP
	1757379	L -> I	724	A -> T	TTA -> ATA	222	SNP (transversion)	Substitution	0.117	SSA_1767	ABC transporter ATP-binding protein
	1757381	V -> E	722	A -> T	GTA -> GAA	221	SNP (transversion)	Substitution	0.118	SSA_1767	ABC transporter ATP-binding protein
	1958060	L -> M	349	G -> T	CTG -> ATG	276	SNP (transversion)	Substitution	0.101	SSA_1959	undecaprenyl-diphosphate phosphatase
	2162086			C -> A		303	SNP (transversion)		0.132	intergenic region
	2298803	P -> R	11	C -> G	CCT -> CGT	370	SNP (transversion)	Substitution	0.1	J1C87_11205	50S ribosomal protein L32
	2322123	D -> V	218	T -> A	GAT -> GTT	304	SNP (transversion)	Substitution	0.122	J1C87_11330	prepilin-type N-terminal cleavage/methylation domain-containing protein

## Sheet: S10.405.1058.mut
Supplemental Table 10. Identification of trkA1-H1 suppressor mutations in SK405 and SK1058.
Populations	coordinate	Amino Acid Change	CDS Position	Codon Change	Coverage	Mutation type	Protein effect	Mutation Frequency	Gene.Name	Gene ID #	Functions
Δf1fo(SK405)#101	1725162	IFA ->	580	ATC,TTT,GCT ->	202	Deletion	Deletion	0.777	trkH1	J1C82_08310	TrkH family potassium uptake protein
Δf1fo(SK405)#102	1725736		1154		118	Insertion	Frame Shift	1	trkH1	J1C82_08310	TrkH family potassium uptake protein
Δf1fo(SK405)#103	1724911	T -> I	329	ACA -> ATA	171	Substitution	Substitution	0.637	trkH1	J1C82_08310	TrkH family potassium uptake protein
Δf1fo(SK1058)#101	1723794		1132	(A)3 -> (A)2	202	Deletion	Frame Shift	1	trkA1	J1C83_08275	Trk system potassium transporter TrkA
Δf1fo(SK1058)#102	1723897		1235	CGC -> CTC	229		Substitution	0.974	trkA1	J1C83_08275	Trk system potassium transporter TrkA
# The J1C82_XXXXX and J1C83_XXXXX gene IDs refer to accession numbers GCA_050223945.1 and GCA_050222735.1, respectively (Kitten et al., manuscript in preparation).

[truncated: 3 more sheets: S11.primers, S12.qRT-PCR, S13.Fru rescue pfkA mut]
